# Supplementary material for: Observing non-ergodicity due to kinetic constraints in tilted Fermi-Hubbard chains
Source: Nat Commun. 2021 Jul 23;12:4490. doi: 10.1038/s41467-021-24726-0 (PMC8302618; doi:10.1038/s41467-021-24726-0)
Supplement: Supplementary file 2 — Source data [file 41467_2021_24726_MOESM2_ESM.xlsx]

## Sheet: Figure1
Figure1
		Panel 1c
		Interaction U(J)	Tilt \Delta(J)	ln(Connectivity)
		-20	1	-1.69185
		-18.6207	1	-1.663
		-17.2414	1	-1.59869
		-15.8621	1	-1.50204
		-14.4828	1	-1.39919
		-13.1034	1	-1.31751
		-11.7241	1	-1.2327
		-10.3448	1	-1.19032
		-8.96552	1	-1.15607
		-7.58621	1	-1.14833
		-6.2069	1	-1.01757
		-4.82759	1	-0.940338
		-3.44828	1	-0.89756
		-2.06897	1	-0.8685
		-0.689655	1	-0.886256
		0.689655	1	-0.887294
		2.06897	1	-0.8685
		3.44828	1	-0.8978
		4.82759	1	-0.940651
		6.2069	1	-1.01413
		7.58621	1	-1.14736
		8.96552	1	-1.15743
		10.3448	1	-1.19032
		11.7241	1	-1.23131
		13.1034	1	-1.32007
		14.4828	1	-1.39919
		15.8621	1	-1.50275
		17.2414	1	-1.59911
		18.6207	1	-1.66468
		20	1	-1.69185
		-20	1.31034	-1.82288
		-18.6207	1.31034	-1.74712
		-17.2414	1.31034	-1.70556
		-15.8621	1.31034	-1.62324
		-14.4828	1.31034	-1.57054
		-13.1034	1.31034	-1.51363
		-11.7241	1.31034	-1.56843
		-10.3448	1.31034	-1.66165
		-8.96552	1.31034	-1.64485
		-7.58621	1.31034	-1.4083
		-6.2069	1.31034	-1.21194
		-4.82759	1.31034	-1.15033
		-3.44828	1.31034	-1.10839
		-2.06897	1.31034	-1.10695
		-0.689655	1.31034	-1.14948
		0.689655	1.31034	-1.14929
		2.06897	1.31034	-1.10761
		3.44828	1.31034	-1.10769
		4.82759	1.31034	-1.15049
		6.2069	1.31034	-1.21083
		7.58621	1.31034	-1.4082
		8.96552	1.31034	-1.63904
		10.3448	1.31034	-1.66075
		11.7241	1.31034	-1.56849
		13.1034	1.31034	-1.51302
		14.4828	1.31034	-1.57113
		15.8621	1.31034	-1.62349
		17.2414	1.31034	-1.70603
		18.6207	1.31034	-1.7474
		20	1.31034	-1.82363
		-20	1.62069	-2.04678
		-18.6207	1.62069	-1.98805
		-17.2414	1.62069	-2.0367
		-15.8621	1.62069	-1.99593
		-14.4828	1.62069	-2.04583
		-13.1034	1.62069	-2.11818
		-11.7241	1.62069	-2.12788
		-10.3448	1.62069	-2.08263
		-8.96552	1.62069	-1.87427
		-7.58621	1.62069	-1.62752
		-6.2069	1.62069	-1.4815
		-4.82759	1.62069	-1.39307
		-3.44828	1.62069	-1.37289
		-2.06897	1.62069	-1.39179
		-0.689655	1.62069	-1.43983
		0.689655	1.62069	-1.43963
		2.06897	1.62069	-1.39169
		3.44828	1.62069	-1.37303
		4.82759	1.62069	-1.39287
		6.2069	1.62069	-1.48117
		7.58621	1.62069	-1.62839
		8.96552	1.62069	-1.87411
		10.3448	1.62069	-2.08263
		11.7241	1.62069	-2.12819
		13.1034	1.62069	-2.11879
		14.4828	1.62069	-2.04583
		15.8621	1.62069	-1.99557
		17.2414	1.62069	-2.03642
		18.6207	1.62069	-1.98831
		20	1.62069	-2.04697
		-20	1.93103	-2.31992
		-18.6207	1.93103	-2.37214
		-17.2414	1.93103	-2.35434
		-15.8621	1.93103	-2.4374
		-14.4828	1.93103	-2.42516
		-13.1034	1.93103	-2.42516
		-11.7241	1.93103	-2.38573
		-10.3448	1.93103	-2.28821
		-8.96552	1.93103	-2.06541
		-7.58621	1.93103	-1.88034
		-6.2069	1.93103	-1.7071
		-4.82759	1.93103	-1.62821
		-3.44828	1.93103	-1.63728
		-2.06897	1.93103	-1.68254
		-0.689655	1.93103	-1.7604
		0.689655	1.93103	-1.76033
		2.06897	1.93103	-1.68247
		3.44828	1.93103	-1.63734
		4.82759	1.93103	-1.62833
		6.2069	1.93103	-1.70683
		7.58621	1.93103	-1.88034
		8.96552	1.93103	-2.06541
		10.3448	1.93103	-2.28821
		11.7241	1.93103	-2.38586
		13.1034	1.93103	-2.42557
		14.4828	1.93103	-2.42502
		15.8621	1.93103	-2.43726
		17.2414	1.93103	-2.35447
		18.6207	1.93103	-2.37214
		20	1.93103	-2.31967
		-20	2.24138	-2.75211
		-18.6207	2.24138	-2.80282
		-17.2414	2.24138	-2.82546
		-15.8621	2.24138	-2.78286
		-14.4828	2.24138	-2.76039
		-13.1034	2.24138	-2.73728
		-11.7241	2.24138	-2.65
		-10.3448	2.24138	-2.58729
		-8.96552	2.24138	-2.31311
		-7.58621	2.24138	-2.15874
		-6.2069	2.24138	-1.94481
		-4.82759	2.24138	-1.92819
		-3.44828	2.24138	-1.90361
		-2.06897	2.24138	-1.98084
		-0.689655	2.24138	-2.03698
		0.689655	2.24138	-2.03698
		2.06897	2.24138	-1.98075
		3.44828	2.24138	-1.90361
		4.82759	2.24138	-1.92828
		6.2069	2.24138	-1.94481
		7.58621	2.24138	-2.15874
		8.96552	2.24138	-2.31311
		10.3448	2.24138	-2.58729
		11.7241	2.24138	-2.65
		13.1034	2.24138	-2.73728
		14.4828	2.24138	-2.76058
		15.8621	2.24138	-2.78286
		17.2414	2.24138	-2.82546
		18.6207	2.24138	-2.80282
		20	2.24138	-2.75192
		-20	2.55172	-3.10485
		-18.6207	2.55172	-3.07875
		-17.2414	2.55172	-3.07981
		-15.8621	2.55172	-3.08061
		-14.4828	2.55172	-3.05356
		-13.1034	2.55172	-2.9625
		-11.7241	2.55172	-2.92558
		-10.3448	2.55172	-2.71506
		-8.96552	2.55172	-2.55357
		-7.58621	2.55172	-2.43726
		-6.2069	2.55172	-2.28221
		-4.82759	2.55172	-2.27219
		-3.44828	2.55172	-2.1954
		-2.06897	2.55172	-2.32955
		-0.689655	2.55172	-2.36483
		0.689655	2.55172	-2.36483
		2.06897	2.55172	-2.32967
		3.44828	2.55172	-2.1954
		4.82759	2.55172	-2.27219
		6.2069	2.55172	-2.28221
		7.58621	2.55172	-2.43726
		8.96552	2.55172	-2.55357
		10.3448	2.55172	-2.71506
		11.7241	2.55172	-2.92558
		13.1034	2.55172	-2.9625
		14.4828	2.55172	-3.05356
		15.8621	2.55172	-3.08034
		17.2414	2.55172	-3.07981
		18.6207	2.55172	-3.07875
		20	2.55172	-3.10485
		-20	2.86207	-3.43345
		-18.6207	2.86207	-3.42478
		-17.2414	2.86207	-3.37604
		-15.8621	2.86207	-3.40617
		-14.4828	2.86207	-3.31971
		-13.1034	2.86207	-3.27768
		-11.7241	2.86207	-3.15921
		-10.3448	2.86207	-2.87059
		-8.96552	2.86207	-2.95496
		-7.58621	2.86207	-2.64534
		-6.2069	2.86207	-2.7262
		-4.82759	2.86207	-2.50063
		-3.44828	2.86207	-2.53783
		-2.06897	2.86207	-2.72043
		-0.689655	2.86207	-2.76737
		0.689655	2.86207	-2.76737
		2.06897	2.86207	-2.72061
		3.44828	2.86207	-2.53783
		4.82759	2.86207	-2.50063
		6.2069	2.86207	-2.7262
		7.58621	2.86207	-2.64534
		8.96552	2.86207	-2.95496
		10.3448	2.86207	-2.87059
		11.7241	2.86207	-3.15921
		13.1034	2.86207	-3.27768
		14.4828	2.86207	-3.31971
		15.8621	2.86207	-3.40617
		17.2414	2.86207	-3.37604
		18.6207	2.86207	-3.42478
		20	2.86207	-3.43345
		-20	3.17241	-3.76554
		-18.6207	3.17241	-3.77722
		-17.2414	3.17241	-3.71962
		-15.8621	3.17241	-3.69915
		-14.4828	3.17241	-3.66372
		-13.1034	3.17241	-3.45799
		-11.7241	3.17241	-3.15605
		-10.3448	3.17241	-3.52543
		-8.96552	3.17241	-2.74182
		-7.58621	3.17241	-3.21304
		-6.2069	3.17241	-2.9412
		-4.82759	3.17241	-2.80788
		-3.44828	3.17241	-2.92581
		-2.06897	3.17241	-3.15089
		-0.689655	3.17241	-3.25018
		0.689655	3.17241	-3.25018
		2.06897	3.17241	-3.15089
		3.44828	3.17241	-2.92581
		4.82759	3.17241	-2.80788
		6.2069	3.17241	-2.9412
		7.58621	3.17241	-3.21304
		8.96552	3.17241	-2.74182
		10.3448	3.17241	-3.52543
		11.7241	3.17241	-3.15605
		13.1034	3.17241	-3.45799
		14.4828	3.17241	-3.66372
		15.8621	3.17241	-3.69915
		17.2414	3.17241	-3.71962
		18.6207	3.17241	-3.77722
		20	3.17241	-3.76554
		-20	3.48276	-3.95124
		-18.6207	3.48276	-3.96856
		-17.2414	3.48276	-3.86423
		-15.8621	3.48276	-3.9557
		-14.4828	3.48276	-3.85784
		-13.1034	3.48276	-3.65991
		-11.7241	3.48276	-3.69965
		-10.3448	3.48276	-3.34574
		-8.96552	3.48276	-3.36254
		-7.58621	3.48276	-3.43269
		-6.2069	3.48276	-2.98233
		-4.82759	3.48276	-3.27315
		-3.44828	3.48276	-3.31197
		-2.06897	3.48276	-3.43953
		-0.689655	3.48276	-3.41246
		0.689655	3.48276	-3.41246
		2.06897	3.48276	-3.43953
		3.44828	3.48276	-3.31197
		4.82759	3.48276	-3.27315
		6.2069	3.48276	-2.98233
		7.58621	3.48276	-3.43269
		8.96552	3.48276	-3.36254
		10.3448	3.48276	-3.34574
		11.7241	3.48276	-3.69965
		13.1034	3.48276	-3.65991
		14.4828	3.48276	-3.85784
		15.8621	3.48276	-3.9557
		17.2414	3.48276	-3.86423
		18.6207	3.48276	-3.96856
		20	3.48276	-3.95124
		-20	3.7931	-4.25581
		-18.6207	3.7931	-4.29537
		-17.2414	3.7931	-4.33191
		-15.8621	3.7931	-4.24041
		-14.4828	3.7931	-4.17312
		-13.1034	3.7931	-4.29987
		-11.7241	3.7931	-3.99411
		-10.3448	3.7931	-3.88128
		-8.96552	3.7931	-3.95124
		-7.58621	3.7931	-3.53377
		-6.2069	3.7931	-3.33711
		-4.82759	3.7931	-3.70908
		-3.44828	3.7931	-3.78204
		-2.06897	3.7931	-3.76027
		-0.689655	3.7931	-3.88306
		0.689655	3.7931	-3.88306
		2.06897	3.7931	-3.76027
		3.44828	3.7931	-3.78204
		4.82759	3.7931	-3.70908
		6.2069	3.7931	-3.33711
		7.58621	3.7931	-3.53377
		8.96552	3.7931	-3.95124
		10.3448	3.7931	-3.88128
		11.7241	3.7931	-3.99411
		13.1034	3.7931	-4.29987
		14.4828	3.7931	-4.17312
		15.8621	3.7931	-4.24041
		17.2414	3.7931	-4.33191
		18.6207	3.7931	-4.29537
		20	3.7931	-4.25581
		-20	4.10345	-4.47572
		-18.6207	4.10345	-4.45132
		-17.2414	4.10345	-4.48544
		-15.8621	4.10345	-4.3347
		-14.4828	4.10345	-4.44089
		-13.1034	4.10345	-4.35925
		-11.7241	4.10345	-3.93173
		-10.3448	4.10345	-4.24041
		-8.96552	4.10345	-4.01422
		-7.58621	4.10345	-3.38142
		-6.2069	4.10345	-3.74567
		-4.82759	4.10345	-3.85264
		-3.44828	4.10345	-4.00949
		-2.06897	4.10345	-3.9744
		-0.689655	4.10345	-4.24296
		0.689655	4.10345	-4.24296
		2.06897	4.10345	-3.9744
		3.44828	4.10345	-4.00949
		4.82759	4.10345	-3.85264
		6.2069	4.10345	-3.74567
		7.58621	4.10345	-3.38142
		8.96552	4.10345	-4.01422
		10.3448	4.10345	-4.24041
		11.7241	4.10345	-3.93173
		13.1034	4.10345	-4.35925
		14.4828	4.10345	-4.44089
		15.8621	4.10345	-4.3347
		17.2414	4.10345	-4.48544
		18.6207	4.10345	-4.45132
		20	4.10345	-4.47572
		-20	4.41379	-5.00753
		-18.6207	4.41379	-4.9681
		-17.2414	4.41379	-4.99482
		-15.8621	4.41379	-5.09738
		-14.4828	4.41379	-4.74672
		-13.1034	4.41379	-4.51181
		-11.7241	4.41379	-4.70129
		-10.3448	4.41379	-4.85679
		-8.96552	4.41379	-4.15659
		-7.58621	4.41379	-3.91259
		-6.2069	4.41379	-4.37176
		-4.82759	4.41379	-4.44609
		-3.44828	4.41379	-4.4887
		-2.06897	4.41379	-4.5691
		-0.689655	4.41379	-5.04859
		0.689655	4.41379	-5.04859
		2.06897	4.41379	-4.5691
		3.44828	4.41379	-4.4887
		4.82759	4.41379	-4.44609
		6.2069	4.41379	-4.37176
		7.58621	4.41379	-3.91259
		8.96552	4.41379	-4.15659
		10.3448	4.41379	-4.85679
		11.7241	4.41379	-4.70129
		13.1034	4.41379	-4.51181
		14.4828	4.41379	-4.74672
		15.8621	4.41379	-5.09738
		17.2414	4.41379	-4.99482
		18.6207	4.41379	-4.9681
		20	4.41379	-5.00753
		-20	4.72414	-4.90841
		-18.6207	4.72414	-4.69592
		-17.2414	4.72414	-4.87104
		-15.8621	4.72414	-4.73551
		-14.4828	4.72414	-4.64249
		-13.1034	4.72414	-4.61125
		-11.7241	4.72414	-4.74672
		-10.3448	4.72414	-4.50959
		-8.96552	4.72414	-3.77242
		-7.58621	4.72414	-4.2328
		-6.2069	4.72414	-4.42443
		-4.82759	4.72414	-4.36309
		-3.44828	4.72414	-4.47358
		-2.06897	4.72414	-4.42036
		-0.689655	4.72414	-4.59539
		0.689655	4.72414	-4.59539
		2.06897	4.72414	-4.42036
		3.44828	4.72414	-4.47358
		4.82759	4.72414	-4.36309
		6.2069	4.72414	-4.42443
		7.58621	4.72414	-4.2328
		8.96552	4.72414	-3.77242
		10.3448	4.72414	-4.50959
		11.7241	4.72414	-4.74672
		13.1034	4.72414	-4.61125
		14.4828	4.72414	-4.64249
		15.8621	4.72414	-4.73551
		17.2414	4.72414	-4.87104
		18.6207	4.72414	-4.69592
		20	4.72414	-4.90841
		-20	5.03448	-4.98226
		-18.6207	5.03448	-5.28854
		-17.2414	5.03448	-5.27411
		-15.8621	5.03448	-5.3331
		-14.4828	5.03448	-4.98942
		-13.1034	5.03448	-5.21841
		-11.7241	5.03448	-5.08347
		-10.3448	5.03448	-4.5691
		-8.96552	5.03448	-4.19478
		-7.58621	5.03448	-4.7397
		-6.2069	5.03448	-4.88874
		-4.82759	5.03448	-4.86944
		-3.44828	5.03448	-4.98226
		-2.06897	5.03448	-5.03534
		-0.689655	5.03448	-5.53124
		0.689655	5.03448	-5.53124
		2.06897	5.03448	-5.03534
		3.44828	5.03448	-4.98226
		4.82759	5.03448	-4.86944
		6.2069	5.03448	-4.88874
		7.58621	5.03448	-4.7397
		8.96552	5.03448	-4.19478
		10.3448	5.03448	-4.5691
		11.7241	5.03448	-5.08347
		13.1034	5.03448	-5.21841
		14.4828	5.03448	-4.98942
		15.8621	5.03448	-5.3331
		17.2414	5.03448	-5.27411
		18.6207	5.03448	-5.28854
		20	5.03448	-4.98226
		-20	5.34483	-5.24588
		-18.6207	5.34483	-5.33563
		-17.2414	5.34483	-5.31802
		-15.8621	5.34483	-4.97516
		-14.4828	5.34483	-5.31553
		-13.1034	5.34483	-5.19169
		-11.7241	5.34483	-4.96986
		-10.3448	5.34483	-4.06064
		-8.96552	5.34483	-4.75095
		-7.58621	5.34483	-4.91007
		-6.2069	5.34483	-4.99122
		-4.82759	5.34483	-4.80173
		-3.44828	5.34483	-4.89036
		-2.06897	5.34483	-5.02599
		-0.689655	5.34483	-5.07954
		0.689655	5.34483	-5.07954
		2.06897	5.34483	-5.02599
		3.44828	5.34483	-4.89036
		4.82759	5.34483	-4.80173
		6.2069	5.34483	-4.99122
		7.58621	5.34483	-4.91007
		8.96552	5.34483	-4.75095
		10.3448	5.34483	-4.06064
		11.7241	5.34483	-4.96986
		13.1034	5.34483	-5.19169
		14.4828	5.34483	-5.31553
		15.8621	5.34483	-4.97516
		17.2414	5.34483	-5.31802
		18.6207	5.34483	-5.33563
		20	5.34483	-5.24588
		-20	5.65517	-5.52509
		-18.6207	5.65517	-5.57219
		-17.2414	5.65517	-5.44835
		-15.8621	5.65517	-5.47134
		-14.4828	5.65517	-5.44552
		-13.1034	5.65517	-5.36918
		-11.7241	5.65517	-4.99844
		-10.3448	5.65517	-4.41731
		-8.96552	5.65517	-5.10743
		-7.58621	5.65517	-5.02785
		-6.2069	5.65517	-5.3081
		-4.82759	5.65517	-5.28854
		-3.44828	5.65517	-5.15078
		-2.06897	5.65517	-5.33057
		-0.689655	5.65517	-6.18208
		0.689655	5.65517	-6.18208
		2.06897	5.65517	-5.33057
		3.44828	5.65517	-5.15078
		4.82759	5.65517	-5.28854
		6.2069	5.65517	-5.3081
		7.58621	5.65517	-5.02785
		8.96552	5.65517	-5.10743
		10.3448	5.65517	-4.41731
		11.7241	5.65517	-4.99844
		13.1034	5.65517	-5.36918
		14.4828	5.65517	-5.44552
		15.8621	5.65517	-5.47134
		17.2414	5.65517	-5.44835
		18.6207	5.65517	-5.57219
		20	5.65517	-5.52509
		-20	5.96552	-5.66301
		-18.6207	5.96552	-5.76291
		-17.2414	5.96552	-5.61489
		-15.8621	5.96552	-5.64902
		-14.4828	5.96552	-5.67008
		-13.1034	5.96552	-5.44552
		-11.7241	5.96552	-4.48435
		-10.3448	5.96552	-5.02599
		-8.96552	5.96552	-5.29096
		-7.58621	5.96552	-5.42866
		-6.2069	5.96552	-5.32553
		-4.82759	5.96552	-5.34072
		-3.44828	5.96552	-5.64902
		-2.06897	5.96552	-5.53433
		-0.689655	5.96552	-6.32155
		0.689655	5.96552	-6.32155
		2.06897	5.96552	-5.53433
		3.44828	5.96552	-5.64902
		4.82759	5.96552	-5.34072
		6.2069	5.96552	-5.32553
		7.58621	5.96552	-5.42866
		8.96552	5.96552	-5.29096
		10.3448	5.96552	-5.02599
		11.7241	5.96552	-4.48435
		13.1034	5.96552	-5.44552
		14.4828	5.96552	-5.67008
		15.8621	5.96552	-5.64902
		17.2414	5.96552	-5.61489
		18.6207	5.96552	-5.76291
		20	5.96552	-5.66301
		-20	6.27586	-5.68436
		-18.6207	6.27586	-5.72473
		-17.2414	6.27586	-5.95069
		-15.8621	6.27586	-5.65949
		-14.4828	6.27586	-5.75902
		-13.1034	6.27586	-5.53433
		-11.7241	6.27586	-4.67473
		-10.3448	6.27586	-5.32052
		-8.96552	6.27586	-5.5884
		-7.58621	6.27586	-5.53433
		-6.2069	6.27586	-5.73603
		-4.82759	6.27586	-5.82305
		-3.44828	6.27586	-5.6525
		-2.06897	6.27586	-5.57219
		-0.689655	6.27586	-6.57579
		0.689655	6.27586	-6.57579
		2.06897	6.27586	-5.57219
		3.44828	6.27586	-5.6525
		4.82759	6.27586	-5.82305
		6.2069	6.27586	-5.73603
		7.58621	6.27586	-5.53433
		8.96552	6.27586	-5.5884
		10.3448	6.27586	-5.32052
		11.7241	6.27586	-4.67473
		13.1034	6.27586	-5.53433
		14.4828	6.27586	-5.75902
		15.8621	6.27586	-5.65949
		17.2414	6.27586	-5.95069
		18.6207	6.27586	-5.72473
		20	6.27586	-5.68436
		-20	6.58621	-6.10798
		-18.6207	6.58621	-6.35616
		-17.2414	6.58621	-6.30135
		-15.8621	6.58621	-6.24308
		-14.4828	6.58621	-6.30804
		-13.1034	6.58621	-4.99482
		-11.7241	6.58621	-5.64556
		-10.3448	6.58621	-5.94601
		-8.96552	6.58621	-5.86525
		-7.58621	6.58621	-6.23058
		-6.2069	6.58621	-6.03898
		-4.82759	6.58621	-6.35616
		-3.44828	6.58621	-6.08088
		-2.06897	6.58621	-6.64854
		-0.689655	6.58621	-7.94469
		0.689655	6.58621	-7.94469
		2.06897	6.58621	-6.64854
		3.44828	6.58621	-6.08088
		4.82759	6.58621	-6.35616
		6.2069	6.58621	-6.03898
		7.58621	6.58621	-6.23058
		8.96552	6.58621	-5.86525
		10.3448	6.58621	-5.94601
		11.7241	6.58621	-5.64556
		13.1034	6.58621	-4.99482
		14.4828	6.58621	-6.30804
		15.8621	6.58621	-6.24308
		17.2414	6.58621	-6.30135
		18.6207	6.58621	-6.35616
		20	6.58621	-6.10798
		-20	6.89655	-5.96965
		-18.6207	6.89655	-6.30804
		-17.2414	6.89655	-6.13583
		-15.8621	6.89655	-5.98897
		-14.4828	6.89655	-5.54679
		-13.1034	6.89655	-4.85365
		-11.7241	6.89655	-5.82719
		-10.3448	6.89655	-5.89145
		-8.96552	6.89655	-5.82305
		-7.58621	6.89655	-5.82719
		-6.2069	6.89655	-5.90931
		-4.82759	6.89655	-5.86095
		-3.44828	6.89655	-5.54679
		-2.06897	6.89655	-5.81073
		-0.689655	6.89655	-7.03532
		0.689655	6.89655	-7.03532
		2.06897	6.89655	-5.81073
		3.44828	6.89655	-5.54679
		4.82759	6.89655	-5.86095
		6.2069	6.89655	-5.90931
		7.58621	6.89655	-5.82719
		8.96552	6.89655	-5.82305
		10.3448	6.89655	-5.89145
		11.7241	6.89655	-5.82719
		13.1034	6.89655	-4.85365
		14.4828	6.89655	-5.54679
		15.8621	6.89655	-5.98897
		17.2414	6.89655	-6.13583
		18.6207	6.89655	-6.30804
		20	6.89655	-5.96965
		-20	7.2069	-6.48367
		-18.6207	7.2069	-6.64854
		-17.2414	7.2069	-6.33525
		-15.8621	7.2069	-6.38473
		-14.4828	7.2069	-5.35356
		-13.1034	7.2069	-5.78255
		-11.7241	7.2069	-6.17619
		-10.3448	7.2069	-6.1025
		-8.96552	7.2069	-6.32155
		-7.58621	7.2069	-6.24939
		-6.2069	7.2069	-6.37034
		-4.82759	7.2069	-6.392
		-3.44828	7.2069	-6.7902
		-2.06897	7.2069	-7.70107
		-0.689655	7.2069	-9.36607
		0.689655	7.2069	-9.36607
		2.06897	7.2069	-7.70107
		3.44828	7.2069	-6.7902
		4.82759	7.2069	-6.392
		6.2069	7.2069	-6.37034
		7.58621	7.2069	-6.24939
		8.96552	7.2069	-6.32155
		10.3448	7.2069	-6.1025
		11.7241	7.2069	-6.17619
		13.1034	7.2069	-5.78255
		14.4828	7.2069	-5.35356
		15.8621	7.2069	-6.38473
		17.2414	7.2069	-6.33525
		18.6207	7.2069	-6.64854
		20	7.2069	-6.48367
		-20	7.51724	-6.24308
		-18.6207	7.51724	-6.63915
		-17.2414	7.51724	-6.26213
		-15.8621	7.51724	-6.04413
		-14.4828	7.51724	-4.92679
		-13.1034	7.51724	-6.00372
		-11.7241	7.51724	-6.42163
		-10.3448	7.51724	-6.22439
		-8.96552	7.51724	-6.15869
		-7.58621	7.51724	-6.13583
		-6.2069	7.51724	-6.01868
		-4.82759	7.51724	-6.26856
		-3.44828	7.51724	-6.16449
		-2.06897	7.51724	-6.74764
		-0.689655	7.51724	-7.94469
		0.689655	7.51724	-7.94469
		2.06897	7.51724	-6.74764
		3.44828	7.51724	-6.16449
		4.82759	7.51724	-6.26856
		6.2069	7.51724	-6.01868
		7.58621	7.51724	-6.13583
		8.96552	7.51724	-6.15869
		10.3448	7.51724	-6.22439
		11.7241	7.51724	-6.42163
		13.1034	7.51724	-6.00372
		14.4828	7.51724	-4.92679
		15.8621	7.51724	-6.04413
		17.2414	7.51724	-6.26213
		18.6207	7.51724	-6.63915
		20	7.51724	-6.24308
		-20	7.82759	-6.55839
		-18.6207	7.82759	-6.56705
		-17.2414	7.82759	-6.50796
		-15.8621	7.82759	-5.8026
		-14.4828	7.82759	-5.89588
		-13.1034	7.82759	-6.44445
		-11.7241	7.82759	-6.43679
		-10.3448	7.82759	-6.4757
		-8.96552	7.82759	-6.42918
		-7.58621	7.82759	-6.26856
		-6.2069	7.82759	-6.37751
		-4.82759	7.82759	-6.60245
		-3.44828	7.82759	-7.1531
		-2.06897	7.82759	-8.17649
		-0.689655	7.82759	-9.11476
		0.689655	7.82759	-9.11476
		2.06897	7.82759	-8.17649
		3.44828	7.82759	-7.1531
		4.82759	7.82759	-6.60245
		6.2069	7.82759	-6.37751
		7.58621	7.82759	-6.26856
		8.96552	7.82759	-6.42918
		10.3448	7.82759	-6.4757
		11.7241	7.82759	-6.43679
		13.1034	7.82759	-6.44445
		14.4828	7.82759	-5.89588
		15.8621	7.82759	-5.8026
		17.2414	7.82759	-6.50796
		18.6207	7.82759	-6.56705
		20	7.82759	-6.55839
		-20	8.13793	-6.54981
		-18.6207	8.13793	-6.65802
		-17.2414	8.13793	-6.63915
		-15.8621	8.13793	-5.16352
		-14.4828	8.13793	-6.33525
		-13.1034	8.13793	-6.63915
		-11.7241	8.13793	-6.64854
		-10.3448	8.13793	-6.48367
		-8.96552	8.13793	-6.4917
		-7.58621	8.13793	-6.59348
		-6.2069	8.13793	-6.63915
		-4.82759	8.13793	-6.81217
		-3.44828	8.13793	-7.59841
		-2.06897	8.13793	-7.94469
		-0.689655	8.13793	-8.42161
		0.689655	8.13793	-8.42161
		2.06897	8.13793	-7.94469
		3.44828	8.13793	-7.59841
		4.82759	8.13793	-6.81217
		6.2069	8.13793	-6.63915
		7.58621	8.13793	-6.59348
		8.96552	8.13793	-6.4917
		10.3448	8.13793	-6.48367
		11.7241	8.13793	-6.64854
		13.1034	8.13793	-6.63915
		14.4828	8.13793	-6.33525
		15.8621	8.13793	-5.16352
		17.2414	8.13793	-6.63915
		18.6207	8.13793	-6.65802
		20	8.13793	-6.54981
		-20	8.44828	-6.71686
		-18.6207	8.44828	-6.52449
		-17.2414	8.44828	-6.21823
		-15.8621	8.44828	-6.09163
		-14.4828	8.44828	-6.48367
		-13.1034	8.44828	-6.52449
		-11.7241	8.44828	-6.5846
		-10.3448	8.44828	-6.59348
		-8.96552	8.44828	-6.60245
		-7.58621	8.44828	-6.70681
		-6.2069	8.44828	-6.68701
		-4.82759	8.44828	-6.94254
		-3.44828	8.44828	-7.50532
		-2.06897	8.44828	-8.47877
		-0.689655	8.44828	-8.82708
		0.689655	8.44828	-8.82708
		2.06897	8.44828	-8.47877
		3.44828	8.44828	-7.50532
		4.82759	8.44828	-6.94254
		6.2069	8.44828	-6.68701
		7.58621	8.44828	-6.70681
		8.96552	8.44828	-6.60245
		10.3448	8.44828	-6.59348
		11.7241	8.44828	-6.5846
		13.1034	8.44828	-6.52449
		14.4828	8.44828	-6.48367
		15.8621	8.44828	-6.09163
		17.2414	8.44828	-6.21823
		18.6207	8.44828	-6.52449
		20	8.44828	-6.71686
		-20	8.75862	-6.91753
		-18.6207	8.75862	-6.52449
		-17.2414	8.75862	-5.36656
		-15.8621	8.75862	-6.6115
		-14.4828	8.75862	-6.62985
		-13.1034	8.75862	-6.74764
		-11.7241	8.75862	-6.66759
		-10.3448	8.75862	-6.64854
		-8.96552	8.75862	-6.59348
		-7.58621	8.75862	-6.75811
		-6.2069	8.75862	-7.07788
		-4.82759	8.75862	-7.30465
		-3.44828	8.75862	-7.72846
		-2.06897	8.75862	-8.26746
		-0.689655	8.75862	-8.53939
		0.689655	8.75862	-8.53939
		2.06897	8.75862	-8.26746
		3.44828	8.75862	-7.72846
		4.82759	8.75862	-7.30465
		6.2069	8.75862	-7.07788
		7.58621	8.75862	-6.75811
		8.96552	8.75862	-6.59348
		10.3448	8.75862	-6.64854
		11.7241	8.75862	-6.66759
		13.1034	8.75862	-6.74764
		14.4828	8.75862	-6.62985
		15.8621	8.75862	-6.6115
		17.2414	8.75862	-5.36656
		18.6207	8.75862	-6.52449
		20	8.75862	-6.91753
		-20	9.06897	-6.70681
		-18.6207	9.06897	-6.34914
		-17.2414	9.06897	-6.20604
		-15.8621	9.06897	-6.74764
		-14.4828	9.06897	-6.95527
		-13.1034	9.06897	-6.55839
		-11.7241	9.06897	-6.43679
		-10.3448	9.06897	-6.36322
		-8.96552	9.06897	-6.57579
		-7.58621	9.06897	-6.68701
		-6.2069	9.06897	-6.69686
		-4.82759	9.06897	-6.98125
		-3.44828	9.06897	-7.39996
		-2.06897	9.06897	-8.09311
		-0.689655	9.06897	-8.42161
		0.689655	9.06897	-8.42161
		2.06897	9.06897	-8.09311
		3.44828	9.06897	-7.39996
		4.82759	9.06897	-6.98125
		6.2069	9.06897	-6.69686
		7.58621	9.06897	-6.68701
		8.96552	9.06897	-6.57579
		10.3448	9.06897	-6.36322
		11.7241	9.06897	-6.43679
		13.1034	9.06897	-6.55839
		14.4828	9.06897	-6.95527
		15.8621	9.06897	-6.74764
		17.2414	9.06897	-6.20604
		18.6207	9.06897	-6.34914
		20	9.06897	-6.70681
		-20	9.37931	-6.70681
		-18.6207	9.37931	-5.54054
		-17.2414	9.37931	-6.89314
		-15.8621	9.37931	-6.71686
		-14.4828	9.37931	-7.28663
		-13.1034	9.37931	-7.44078
		-11.7241	9.37931	-6.70681
		-10.3448	9.37931	-6.9945
		-8.96552	9.37931	-6.83465
		-7.58621	9.37931	-7.16885
		-6.2069	9.37931	-7.78562
		-4.82759	9.37931	-7.6231
		-3.44828	9.37931	-8.67293
		-2.06897	9.37931	-8.36754
		-0.689655	9.37931	-9.92569
		0.689655	9.37931	-9.92569
		2.06897	9.37931	-8.36754
		3.44828	9.37931	-8.67293
		4.82759	9.37931	-7.6231
		6.2069	9.37931	-7.78562
		7.58621	9.37931	-7.16885
		8.96552	9.37931	-6.83465
		10.3448	9.37931	-6.9945
		11.7241	9.37931	-6.70681
		13.1034	9.37931	-7.44078
		14.4828	9.37931	-7.28663
		15.8621	9.37931	-6.71686
		17.2414	9.37931	-6.89314
		18.6207	9.37931	-5.54054
		20	9.37931	-6.70681
		-20	9.68966	-6.82335
		-18.6207	9.68966	-6.13583
		-17.2414	9.68966	-6.80112
		-15.8621	9.68966	-6.98125
		-14.4828	9.68966	-6.7902
		-13.1034	9.68966	-6.5413
		-11.7241	9.68966	-6.66759
		-10.3448	9.68966	-6.6115
		-8.96552	9.68966	-6.53286
		-7.58621	9.68966	-6.90526
		-6.2069	9.68966	-7.23445
		-4.82759	9.68966	-7.12233
		-3.44828	9.68966	-7.59841
		-2.06897	9.68966	-8.17649
		-0.689655	9.68966	-8.47877
		0.689655	9.68966	-8.47877
		2.06897	9.68966	-8.17649
		3.44828	9.68966	-7.59841
		4.82759	9.68966	-7.12233
		6.2069	9.68966	-7.23445
		7.58621	9.68966	-6.90526
		8.96552	9.68966	-6.53286
		10.3448	9.68966	-6.6115
		11.7241	9.68966	-6.66759
		13.1034	9.68966	-6.5413
		14.4828	9.68966	-6.7902
		15.8621	9.68966	-6.98125
		17.2414	9.68966	-6.80112
		18.6207	9.68966	-6.13583
		20	9.68966	-6.82335
		-20	10	-5.88264
		-18.6207	10	-6.95527
		-17.2414	10	-7.20111
		-15.8621	10	-6.88117
		-14.4828	10	-7.64842
		-13.1034	10	-7.02152
		-11.7241	10	-6.91753
		-10.3448	10	-7.6744
		-8.96552	10	-7.55078
		-7.58621	10	-7.6231
		-6.2069	10	-7.81548
		-4.82759	10	-9.11476
		-3.44828	10	-9.11476
		-2.06897	10	-8.31625
		-0.689655	10	-8.82708
		0.689655	10	-8.82708
		2.06897	10	-8.31625
		3.44828	10	-9.11476
		4.82759	10	-9.11476
		6.2069	10	-7.81548
		7.58621	10	-7.6231
		8.96552	10	-7.55078
		10.3448	10	-7.6744
		11.7241	10	-6.91753
		13.1034	10	-7.02152
		14.4828	10	-7.64842
		15.8621	10	-6.88117
		17.2414	10	-7.20111
		18.6207	10	-6.95527
		20	10	-5.88264

## Sheet: Figure2
Figure2
		Panel 2a											Inset Panel 2a						Panel 2b						Inset Panel 2b						Panel 2c					Panel 2d
		Experimental data for U=3J			Experimental data for U=0J			Theoretical data for U=3J		Theoretical data for U=0J				Experimental data for U=3J		Experimental data for U=0J				Experimental data for U=3J		Theoretical data				Experimental data for U=3J		Experimental data for U=0J				Experiment		Theory			Experiment		Theory
		Time	Imbalance	Errorbars	Time	Imbalance	Errorbars	Time	Imbalance	Time	Imbalance		Frequency	Imbalance	Errorbars	Imbalance	Errorbars		Frequency	Imbalance	Errorbars	U=3J	U=0J		Frequency	Imbalance	Errorbars	Imbalance	Errorbars		Interaction	PPSD	PPSD Errorbars	PPSD		Interaction	PPSD	PPSD Errorbars	PPSD
		0	1.02059	0.0146588	0	1.01055	0.00867362	0	1	0	1		0.117043	0.0335371	0.0122741	0.00914472	0.01259		0.0774785	0.00195763	0.00208312	0.000407104	0.000474457		0.0774785	0.00195763	0.00208312	0.000677066	0.00243752		-15	0.738805	0.0694944	0.651977		-15	0.6061	0.0925661	0.588834
		0.10426	-0.100214	0.0482379	0.106798	-0.0113985	0.0553909	0.0347533	0.852134	0.0355994	0.870862		0.234086	0.0308254	0.0102265	0.00289428	0.00413764		0.154957	0.000789434	0.00152449	0.00111739	0.000508846		0.154957	0.000789434	0.00152449	0.00212219	0.00243495		-10	0.54124	0.0737153	0.545663		-10	0.623339	0.110663	0.654091
		0.20852	-0.252492	0.0484457	0.213597	-0.378605	0.00757465	0.0695067	0.478448	0.0711989	0.538311		0.351129	0.0141169	0.00665869	0.0053803	0.00848246		0.232436	0.00267449	0.000865903	0.00112695	0.000571251		0.232436	0.00267449	0.000865903	0.00167352	0.00132099		-5	0.598786	0.0838326	0.41808		-5	0.467687	0.080405	0.304353
		0.31278	0.162197	0.00456183	0.320395	0.120256	0.0964132	0.10426	0.0461738	0.106798	0.135726		0.468172	0.00724718	0.000717593	0.0206225	0.0123957		0.309914	0.00135206	0.000931514	0.00114262	0.000670821		0.309914	0.00135206	0.000931514	0.00168438	0.000101037		-3	0.597396	0.0660326	0.440158		-3	0.54719	0.079236	0.539329
		0.41704	0.152343	0.0420748	0.427193	0.229364	0.0310632	0.139013	-0.271578	0.142398	-0.196206		0.585215	0.00999065	0.00048391	0.00309534	0.00151403		0.387393	0.000238307	0.000777126	0.00310292	0.000824186		0.387393	0.000238307	0.000777126	0.00146773	0.00122229		-1	0.627528	0.0698359	0.470069		-1	0.641748	0.10394	0.607559
		0.5213	0.167393	0.0287061	0.533991	0.221339	0.0368239	0.173767	-0.381942	0.177997	-0.372871		0.702259	0.00396631	0.00127075	0.0159106	0.00837888		0.464871	0.00781106	0.00133944	0.000738574	0.00106183		0.464871	0.00781106	0.00133944	0.00585947	0.00259211		-0.5	0.584444	0.0744084	0.741065		-0.5	0.67783	0.134031	0.723301
		0.62556	0.110696	0.0357607	0.64079	0.0419253	0.0825269	0.20852	-0.30671	0.213597	-0.386784		0.819302	0.0102215	0.00457498	0.0262724	0.0025968		0.54235	0.00147835	0.00122819	0.0030316	0.00144269		0.54235	0.00147835	0.00122819	0.00677192	0.0019868		0	1	0.0934076	1		0	1	0.179517	1
		0.72982	0.00705438	0.0170143	0.747588	-0.183786	0.0658603	0.243273	-0.143823	0.249196	-0.286429		0.936345	0.0251039	0.0114798	0.0679307	0.0132555		0.619828	0.00123254	0.00173224	0.0109516	0.00209105		0.619828	0.00123254	0.00173224	0.00769792	0.00242312		0.5	0.584444	0.0744084	0.71537		0.5	0.681401	0.104163	0.830202
		0.83408	-0.147979	0.0147072	0.854386	-0.0845777	0.0549832	0.278027	0.00770915	0.284795	-0.137741		1.05339	0.0352186	0.00336601	0.144063	0.0239263		0.697307	0.00745834	0.00329367	0.00132852	0.00330561		0.697307	0.00745834	0.00329367	0.00149125	0.000911262		1	0.554593	0.0637505	0.472048		1	0.691817	0.0998748	0.639538
		0.93834	0.309887	0.0421968	0.961185	0.696648	0.0237368	0.31278	0.0996164	0.320395	0.00639777		1.17043	0.0113434	0.00383704	0.0177521	0.00582528		0.774785	0.020468	0.00558856	0.00235666	0.00596165		0.774785	0.020468	0.00558856	0.0137014	0.00246424		3	0.404722	0.0503635	0.333538		3	0.578527	0.0884706	0.54149
		1.0426	0.393814	0.0175079	1.06798	0.477049	0.0375921	0.347533	0.135332	0.355994	0.118065		1.28747	0.0148927	0.000868994	0.0096938	0.00302561		0.852264	0.0231508	0.00358739	0.011404	0.0136704		0.852264	0.0231508	0.00358739	0.034311	0.00425305		5	0.52274	0.0583856	0.369044		5	0.544332	0.0798967	0.371377
		1.14686	-0.0863438	0.0284261	1.17478	-0.246611	0.0255838	0.382287	0.141991	0.391594	0.191152		1.40452	0.0103543	0.00443058	0.00209368	0.00194054		0.929742	0.0452259	0.00750516	0.0606021	0.0604097		0.929742	0.0452259	0.00750516	0.0881651	0.023446		10	0.604324	0.0794194	0.531469		10	0.627174	0.110625	0.607395
		1.25112	-0.159806	0.0500829	1.28158	-0.203853	0.0344603	0.41704	0.143617	0.427193	0.23196		1.52156	0.00894975	0.00157831	0.00892972	0.00281328		1.00722	0.531492	0.0313996	0.457753	1		1.00722	0.531492	0.0313996	1	0.0853705		15	0.69163	0.0649258	0.670098		15	0.656739	0.0968358	0.511753
		1.35538	0.0784025	0.0263388	1.38838	0.0915226	0.0542194	0.451793	0.151186	0.462793	0.250356		1.6386	0.0500149	0.00934767	0.0266038	0.00494949		1.0847	0.0836928	0.0103643	0.104939	0.121898		1.0847	0.0836928	0.0103643	0.117758	0.0315796
		1.45964	0.125044	0.0460246	1.49518	0.240135	0.0184541	0.486547	0.164064	0.498392	0.254182		1.75565	0.0494178	0.00258968	0.10895	0.00486705		1.16218	0.0282532	0.00392658	0.0247948	0.0231147		1.16218	0.0282532	0.00392658	0.0310062	0.013029
		1.5639	0.0809455	0.0403395	1.60197	0.115541	0.0146257	0.5213	0.175351	0.533991	0.246718		1.87269	0.134493	0.019102	0.244163	0.0221012		1.23966	0.028284	0.00350415	0.0098655	0.0087614		1.23966	0.028284	0.00350415	0.00825838	0.00236254
		1.66816	0.0234144	0.0182236	1.70877	0.00310605	0.0498264	0.556053	0.177619	0.569591	0.226178		1.98973	0.329856	0.0223128	1	0.0278505		1.31714	0.006559	0.00338726	0.00352565	0.00484067		1.31714	0.006559	0.00338726	0.0111216	0.00378788
		1.77242	-0.0615626	0.0107124	1.81557	-0.0994826	0.0072836	0.590807	0.165939	0.60519	0.186647		2.10678	0.115245	0.0141701	0.332255	0.0421236		1.39461	0.000394102	0.000695402	0.00226739	0.00309583		1.39461	0.000394102	0.000695402	0.00647861	0.00165706
		1.87668	0.0582587	0.00336008	1.92237	0.260041	0.00616285	0.62556	0.138857	0.64079	0.12071		2.22382	0.0485707	0.00459559	0.0982391	0.0162173		1.47209	0.00824357	0.00206445	0.00455161	0.00215462		1.47209	0.00824357	0.00206445	0.00744316	0.0043525
		1.98094	0.225645	0.0144321	2.02917	0.4889	0.0131096	0.660313	0.0959939	0.676389	0.0244149		2.34086	0.0129574	0.00598433	0.0195766	0.00274666		1.54957	0.00606459	0.00097241	0.00307249	0.00157986		1.54957	0.00606459	0.00097241	0.00410684	0.00193597
		2.0852	0.0275169	0.0368104	2.13597	0.0676634	0.0513735	0.695067	0.0378361	0.711989	-0.0955937		2.4579	0.0235027	0.00361953	0.00796508	0.0011844		1.62705	0.00508395	0.00176263	0.00262983	0.00119434		1.62705	0.00508395	0.00176263	0.000513032	0.000457872
		2.18946	-0.102585	0.0242072	2.24276	-0.135917	0.022286	0.72982	-0.0299398	0.747588	-0.215229		2.57495	0.0403336	0.011328	0.0097775	0.00526621		1.70453	0.0030148	0.00258913	0.00190968	0.000914377		1.70453	0.0030148	0.00258913	0.00111857	0.000723105
		2.29372	0.0376524	0.010931	2.34956	0.0268917	0.0422619	0.764573	-0.0917197	0.783187	-0.29177		2.69199	0.0208655	0.00771481	0.00888723	0.00312293		1.78201	0.00236699	0.00204547	0.00118064	0.000699371		1.78201	0.00236699	0.00204547	0.00117129	0.00139613
		2.39798	0.0857176	0.00327574	2.45636	0.204095	0.0137048	0.799327	-0.124286	0.818787	-0.274471		2.80903	0.098028	0.00622151	0.0533957	0.00335989		1.85948	0.00154716	0.0018793	0.00144596	0.000570029		1.85948	0.00154716	0.0018793	0.000794702	0.000764388
		2.50224	0.0224209	0.018544	2.56316	0.127323	0.0277205	0.83408	-0.105831	0.854386	-0.128351		2.92608	0.15789	0.0170367	0.142744	0.0316408		1.93696	0.0004062	0.000292511	0.00287904	0.002235		1.93696	0.0004062	0.000292511	0.00476276	0.000602773
		2.6065	0.0225223	0.0476375	2.66996	0.0821289	0.0255107	0.868833	-0.0261608	0.889986	0.137855		3.04312	0.112839	0.00112689	0.163949	0.0243916		2.01444	0.0106019	0.00239728	0.00549943	0.00623101		2.01444	0.0106019	0.00239728	0.0175541	0.00414946
		2.71076	-0.0301454	0.0141654	2.77676	0.0225914	0.0150365	0.903587	0.101345	0.925585	0.45796		3.16016	0.0540553	0.00149285	0.0823006	0.0111095		2.09192	0.000377635	0.000574798	0.00580536	0.00818445		2.09192	0.000377635	0.000574798	0.011364	0.00392708
		2.81502	0.00165541	0.00614751	2.88355	0.145901	0.0175123	0.93834	0.237622	0.961185	0.725086		3.27721	0.0257183	0.00453266	0.0383317	0.00842092		2.1694	0.00423639	0.00122304	0.00205767	0.00163678		2.1694	0.00423639	0.00122304	0.00566654	0.00190182
		2.91928	0.0896877	0.0218638	2.99035	0.282238	0.0250748	0.973093	0.332025	0.996784	0.837484		3.39425	0.0222354	0.00343742	0.0301648	0.00598141		2.24688	0.00357153	0.00184117	0.00150584	0.00122228		2.24688	0.00357153	0.00184117	0.00477735	0.00204412
		3.02354	0.114156	0.00762826	3.09715	0.195322	0.026867	1.00785	0.347313	1.03238	0.749422		3.51129	0.0410062	0.0126457	0.0236462	0.00642488		2.32436	0.00144661	0.000916983	0.00122988	0.000951081		2.32436	0.00144661	0.000916983	0.00125014	0.00107286
		3.1278	0.0792463	0.0154905	3.20395	-0.0188817	0.0163301	1.0426	0.277883	1.06798	0.495231		3.62834	0.0233388	0.00740597	0.012045	0.00577788		2.40183	0.00259539	0.00036946	0.000989225	0.000811598		2.40183	0.00259539	0.00036946	0.00452633	0.00291945
		3.23206	-0.0584685	0.0131614	3.31075	-0.0362572	0.0270376	1.07735	0.150092	1.10358	0.170786		3.74538	0.0443226	0.00487226	0.0162002	0.00773691		2.47931	0.0035416	0.00158079	0.0010969	0.000723593		2.47931	0.0035416	0.00158079	8.20128e-05	0.000116735
		3.33632	-0.00578054	0.0120796	3.41754	0.0492907	0.0436871	1.11211	0.00984294	1.13918	-0.114759		3.86242	0.040642	0.00396052	0.012296	0.00471921		2.55679	0.00465131	0.00206232	0.00102287	0.000662637		2.55679	0.00465131	0.00206232	0.00388274	0.00228597
		3.44058	0.104067	0.0254966	3.52434	0.132534	0.0421451	1.14686	-0.0955342	1.17478	-0.286445		3.97946	0.0295006	0.00625448	0.0323964	0.014357		2.63427	0.000785501	0.000941527	0.000889456	0.000618228		2.63427	0.000785501	0.000941527	0.00286661	0.00181753
		3.54484	0.0439224	0.0192377	3.63114	0.0769163	0.0214091	1.18161	-0.138897	1.21038	-0.325114		4.09651	0.0413486	0.00114989	0.0296932	0.00943755		2.71175	0.00277544	0.000668183	0.000804141	0.000585099		2.71175	0.00277544	0.000668183	0.000302612	0.000374193
		3.6491	0.0433662	0.0318015	3.73794	0.0536531	0.0253254	1.21637	-0.122164	1.24598	-0.258696		4.21355	0.0320288	0.00356096	0.0289811	0.00496403		2.78923	0.00249685	0.0017389	0.000682298	0.000560225		2.78923	0.00249685	0.0017389	0.00597438	0.00238071
		3.75336	-0.0111889	0.0269586	3.84474	0.087555	0.0135991	1.25112	-0.0682236	1.28158	-0.136655		4.33059	0.0137373	0.003833	0.0120615	0.00460443		2.86671	0.00179345	0.000391489	0.000681989	0.00054138		2.86671	0.00179345	0.000391489	0.00248244	0.000997708
		3.85762	0.0480074	0.0160987	3.95154	0.213581	0.00709112	1.28587	-0.00385406	1.31718	-0.00527333		4.44764	0.0154063	0.00232435	0.0089757	0.00634137		2.94418	0.000952778	0.000495864	0.000798766	0.000634218		2.94418	0.000952778	0.000495864	0.00146747	0.00205718
		3.96188	0.0972796	0.0114226	4.05833	0.219963	0.031813	1.32063	0.0532168	1.35278	0.105756		4.56468	0.0126059	0.00110887	0.00831799	0.0042935		3.02166	0.00165827	0.00109434	0.00079261	0.00063629		3.02166	0.00165827	0.00109434	5.75594e-06	2.03942e-05
		4.06614	0.0677463	0.0160332	4.16513	0.101606	0.0257172	1.35538	0.0959792	1.38838	0.184752
		4.1704	0.00833513	0.014775	4.27193	0.0186991	0.0128621	1.39013	0.124563	1.42398	0.232472
		4.27466	0.0435719	0.0235624	4.37873	0.0493366	0.0294743	1.42489	0.140549	1.45958	0.254969
								1.45964	0.145408	1.49518	0.25811
								1.49439	0.140372	1.53078	0.244674
								1.52915	0.125734	1.56637	0.213809
								1.5639	0.101242	1.60197	0.162489
								1.59865	0.06842	1.63757	0.0887633
								1.63341	0.0301929	1.67317	-0.00372074
								1.66816	-0.00991899	1.70877	-0.101446
								1.70291	-0.0468019	1.74437	-0.179801
								1.73767	-0.0724163	1.77997	-0.207791
								1.77242	-0.0769092	1.81557	-0.159258
								1.80717	-0.052604	1.85117	-0.0267751
								1.84193	0.00158048	1.88677	0.169127
								1.87668	0.0772794	1.92237	0.381912
								1.91143	0.156631	1.95797	0.55308
								1.94619	0.217588	1.99357	0.632531
								1.98094	0.241319	2.02917	0.596453
								2.01569	0.21954	2.06477	0.455673
								2.05045	0.157824	2.10037	0.251643
								2.0852	0.0749799	2.13597	0.0417138
								2.11995	-0.00360942	2.17156	-0.120803
								2.15471	-0.0564867	2.20716	-0.203762
								2.18946	-0.0739091	2.24276	-0.203499
								2.22421	-0.060139	2.27836	-0.140212
								2.25897	-0.0294175	2.31396	-0.0454552
								2.29372	0.00428171	2.34956	0.0510588
								2.32847	0.0339862	2.38516	0.129617
								2.36323	0.0574519	2.42076	0.182005
								2.39798	0.0739428	2.45636	0.208321
								2.43273	0.083786	2.49196	0.212308
								2.46749	0.0886027	2.52756	0.197731
								2.50224	0.0893189	2.56316	0.166968
								2.53699	0.085221	2.59876	0.121872
								2.57175	0.0742672	2.63436	0.06619
								2.6065	0.0556657	2.66996	0.00811359
								2.64125	0.031997	2.70556	-0.0389333
								2.67601	0.00898623	2.74116	-0.0589425
								2.71076	-0.00568169	2.77676	-0.0393745
								2.74551	-0.00563693	2.81235	0.0220576
								2.78027	0.0102954	2.84795	0.114203
								2.81502	0.0374474	2.88355	0.215764
								2.84977	0.0683984	2.91915	0.303631
								2.88453	0.0973617	2.95475	0.361036
								2.91928	0.12079	2.99035	0.3807
								2.95403	0.134841	3.02595	0.362586
								2.98879	0.13452	3.06155	0.310257
								3.02354	0.116965	3.09715	0.229922
								3.05829	0.0851916	3.13275	0.132396
								3.09305	0.0474031	3.16835	0.0344236
								3.1278	0.0134192	3.20395	-0.0440383
								3.16255	-0.00938004	3.23955	-0.0863317
								3.19731	-0.0167047	3.27515	-0.0855711
								3.23206	-0.00864223	3.31075	-0.0470016
								3.26681	0.0108524	3.34635	0.0148916
								3.30157	0.0349285	3.38195	0.082312
								3.33632	0.0567483	3.41754	0.139701
								3.37107	0.0726118	3.45314	0.176722
								3.40583	0.081895	3.48874	0.188651
								3.44058	0.0850929	3.52434	0.175547
								3.47533	0.0830521	3.55994	0.141631
								3.51009	0.076173	3.59554	0.0952873
								3.54484	0.0631597	3.63114	0.0488484
								3.57959	0.0438718	3.66674	0.0166995
								3.61435	0.0225705	3.70234	0.0109904
								3.6491	0.00691668	3.73794	0.0361871
								3.68385	0.00385364	3.77354	0.0856146
								3.71861	0.0142773	3.80914	0.143081
								3.75336	0.0324358	3.84474	0.189881
								3.78811	0.0506232	3.88034	0.213683
								3.82287	0.0642449	3.91594	0.214039
								3.85762	0.0731381	3.95154	0.201256
								3.89237	0.0787994	3.98714	0.189467
								3.92713	0.0828091	4.02274	0.188083
								3.96188	0.0853745	4.05833	0.196369
								3.99663	0.0841039	4.09393	0.203965
								4.03139	0.0761361	4.12953	0.197081
								4.06614	0.0616265	4.16513	0.167063
								4.10089	0.0440523	4.20073	0.116475
								4.13565	0.0284883	4.23633	0.058959
								4.1704	0.0182624	4.27193	0.0127971
								4.20515	0.0134512	4.30753	-0.00796001
								4.23991	0.0141095	4.34313	0.00038044
								4.27466	0.0205481	4.37873	0.0307025

## Sheet: Figure3
Figure 3
		Panel 3a										Inset Panel 3a			Panel 3b							Panel 3c						Panel 3d										Panel 3e
			Experimental data for U=5J		Experimental data for U=0J		Theoretical data for U=5J		Theoretical data for U=0J			Theoretical data for U=5J			Experimental data for U=3J			Experimental data for U=0J					Experimental data						Experimental data				Theoretial data					Theoretical data			Experimental data
		Time	Imbalance	Errorbars	Imbalance	Errorbars	Time	Imbalance	Time	Imbalance		Time	Imbalance		Time	Imbalance	Errorbars	Time	Imbalance	Errorbars		Interaction	Imbalance (9/2)	Errorbars (9/2)	Imbalance (7/2)	Errorbars (7/2)		Interaction	Imbalance (9/2)	Errorbars (9/2)	Imbalance (7/2)	Errorbars (7/2)	Imbalance (9/2)	Errorbars (9/2)	Imbalance (7/2)	Errorbars (7/2)		Tilt	Interaction	Imbalance	Tilt	Fit for U_res	Fit error
		3.41297	0.478392	0.0366874	0.518301	0.0256211	0	1	0	1		0	1		0.185185	0.00919325	0.00474112	0	0.0208287	0.00388539		-20	0.01572	0.00453439	0.0304579	0.00312877		-20	0.365781	0.00996546	0.307984	0.0101694	0.414583	0.0582376	0.359833	0.0230531		2.4	4	0.0871163	2.57353	5.3452	0.566802
		3.75427	0.771667	0.0120932	0.966886	0.0038473	0.113766	0.955727	0.170648	0.890922		6.28319	0.491145		0.37037	-0.00966906	0.004556	0.185185	-0.00461574	0.00366942		-18	0.0241276	0.00576347	0.0304579	0.00336802		-18	0.372006	0.0103435	0.308237	0.0110313	0.411672	0.0576983	0.361318	0.0325738		2.45517	4	0.110015	2.94118	5.02063	0.228308
		4.09556	0.613261	0.0125782	0.720646	0.0173165	0.227531	0.834882	0.341297	0.627219		12.5664	0.294313		0.555556	0.00979152	0.00524678	0.37037	0.00556302	0.00415889		-16	0.0187956	0.00476812	0.0304579	0.0036219		-16	0.380395	0.00886965	0.316618	0.0088953	0.41277	0.0376162	0.360522	0.0183169		2.51034	4	0.137045	3.30882	5.54519	0.226587
		4.43686	0.303587	0.0222767	0.172098	0.0273075	0.341297	0.668174	0.511945	0.340013		18.8496	0.427547		0.740741	0.00991839	0.0060117	0.555556	0.0130017	0.00586063		-14	0.020812	0.00464449	0.0304579	0.00287122		-14	0.394192	0.012447	0.327858	0.0107031	0.407373	0.0337439	0.362251	0.0260949		2.56552	4	0.146875	3.67647	6.13548	0.165871
		4.77816	0.107301	0.0260913	0.0564035	0.0318449	0.455063	0.492917	0.682594	0.127311		25.1327	0.424069		0.925926	0.0268747	0.00753887	0.740741	0.0166361	0.00698256		-12	0.0135268	0.00551631	0.0304579	0.00260238		-12	0.397493	0.0113551	0.326143	0.0112525	0.395279	0.0250469	0.347953	0.0259566		2.62069	4	0.159748
		5.11945	0.310023	0.0294519	0.329122	0.0384508	0.568828	0.340976	0.853242	0.0204888		31.4159	0.377313		1.11111	0.044947	0.00579401	0.925926	0.0744128	0.00440118		-10	0.0165849	0.00537814	0.0304579	0.00348272		-10	0.388213	0.0105856	0.324224	0.0108819	0.404586	0.0314414	0.367016	0.0428725		2.67586	4	0.16777
		5.46075	0.585874	0.0288268	0.752449	0.015132	0.682594	0.231608	1.02389	0.0166752		37.6991	0.394844		1.2963	0.0116076	0.00540451	1.11111	0.0677344	0.0078596		-8	0.0120359	0.00469916	0.0304579	0.00287047		-8	0.397738	0.0107566	0.335447	0.0101161	0.385605	0.030238	0.366366	0.0205244		2.73103	4	0.200274
		5.80205	0.707903	0.0150938	0.907843	0.00891949	0.796359	0.170646	1.19454	0.114859		43.9823	0.385153		1.48148	0.00666053	0.00520162	1.2963	0.0309411	0.0121941		-6	0.0170652	0.00452696	0.0304579	0.00327889		-6	0.362778	0.0101318	0.293336	0.00980023	0.32101	0.02067	0.303305	0.017893		2.78621	4	0.206238
		6.14334	0.459351	0.0239003	0.541311	0.03569	0.910125	0.155197	1.36519	0.317755		50.2655	0.355303		1.66667	0.0254529	0.00602279	1.48148	0.000276166	0.00727547		-4	0.0196516	0.00525155	0.0304579	0.00318732		-4	0.370448	0.0100303	0.30078	0.0095263	0.346769	0.0283035	0.304274	0.0189207		2.84138	4	0.218641
		6.48464	0.228584	0.0202672	0.100771	0.0354458	1.02389	0.180597	1.53584	0.598415		56.5487	0.386632		1.85185	0.0298264	0.00690153	1.66667	0.0253775	0.00945927		-2	0.0166837	0.00511357	0.0304579	0.00302638		-2	0.398148	0.0120688	0.325986	0.0119813	0.336903	0.0354846	0.296997	0.026061		2.89655	4	0.253385
		6.82594	0.226576	0.0316966	0.131616	0.0387899	1.13766	0.244667	1.70648	0.866122		62.8319	0.346199		2.03704	0.0821214	0.0108934	1.85185	0.0526015	0.0114949		0	0.0185487	0.00560598	0.0304579	0.00311763		0	0.42028	0.0117731	0.347157	0.0108007	0.416335	0.0587467	0.362416	0.0812893		2.95172	4	0.256128
		7.50853	0.631196	0.026637	0.833563	0.0115164	1.25142	0.346122	1.87713	0.992095		69.115	0.305893		2.22222	0.133835	0.00927423	2.03704	0.107514	0.0121458		2	0.0206514	0.00629933	0.0304579	0.00364727		2	0.393471	0.0106136	0.326472	0.0103437	0.341465	0.0308346	0.306395	0.0255968		3.0069	4	0.282465
		7.84983	0.548343	0.0183831	0.763418	0.0150346	1.36519	0.47874	2.04778	0.904433		75.3982	0.373663		2.40741	0.16401	0.00993218	2.22222	0.16394	0.0159913		4	0.0214206	0.00500702	0.0304579	0.00323469		4	0.380605	0.0111191	0.323106	0.0113786	0.357764	0.0318647	0.302022	0.0251536		3.06207	4	0.278963
		8.19113	0.315253	0.0227324	0.341276	0.0236316	1.47895	0.626351	2.21843	0.654151		81.6814	0.376244		2.59259	0.187148	0.0141031	2.40741	0.216031	0.0159778		6	0.0174667	0.00534646	0.0304579	0.00318957		6	0.33877	0.0101712	0.285885	0.0100972	0.320823	0.016185	0.31397	0.0196972		3.11724	4	0.286927
		8.87372	0.273069	0.0166155	0.232996	0.0265743	1.59272	0.762976	2.38908	0.367664		87.9646	0.338808		2.77778	0.231003	0.00878471	2.59259	0.250103	0.0176241		8	0.0171625	0.00592885	0.0304579	0.00329798		8	0.397568	0.0106248	0.343891	0.0104841	0.399956	0.0421312	0.371639	0.0189947		3.17241	4	0.303763
		9.21502	0.478085	0.0229663	0.567605	0.0161869	1.70648	0.85898	2.55973	0.147773		94.2478	0.362206		2.96296	0.27787	0.0135536	2.77778	0.353244	0.0181744		10	0.0141271	0.0050412	0.0304579	0.0030115		10	0.375811	0.010301	0.318992	0.0100293	0.413801	0.0315743	0.37186	0.0414023		3.22759	4	0.340226
		9.89761	0.429036	0.0176218	0.598437	0.0203045	1.82025	0.890643	2.73038	0.0322352		100.531	0.35911		3.14815	0.294528	0.00670363	2.96296	0.350333	0.0175631		12	0.00850657	0.00480498	0.0304579	0.00316088		12	0.373895	0.00917036	0.316505	0.00880946	0.40624	0.0321176	0.354114	0.032961		3.28276	4	0.383831
		10.5802	0.287181	0.0226941	0.155428	0.0268362	1.93402	0.849031	2.90102	0.0203503		106.814	0.301949		3.33333	0.320093	0.00866596	3.14815	0.414012	0.0158406		14	0.0166584	0.00508511	0.0304579	0.00331117		14	0.384676	0.00996345	0.326224	0.010244	0.415475	0.0466708	0.367319	0.0387155		3.33793	4	0.338734
		11.2628	0.531078	0.0125274	0.682785	0.0117215	2.04778	0.744129	3.07167	0.109428		113.097	0.291218		3.51852	0.412728	0.0126579	3.33333	0.419036	0.0138834		16	0.0193897	0.00459986	0.0304579	0.00359115		16	0.381671	0.00990202	0.321276	0.0094739	0.416087	0.0381283	0.363861	0.0362928		3.3931	4	0.380168
		11.9454	0.397921	0.0235481	0.427614	0.0255608	2.16155	0.601845	3.24232	0.300289		119.381	0.348407		3.7037	0.455576	0.0103653	3.51852	0.470422	0.0143696		18	0.0206761	0.00514634	0.0304579	0.00264964		18	0.365113	0.0109489	0.309649	0.0103874	0.418367	0.0641955	0.36529	0.048348		3.44828	4	0.452198
		12.628	0.309775	0.0188319	0.238192	0.0246245	2.27531	0.454735	3.41297	0.568398		125.664	0.320399		3.88889	0.463721	0.0133227	3.7037	0.522109	0.0122085		20	0.0173722	0.00465165	0.0304579	0.00254884		20	0.389522	0.0104692	0.333406	0.0105484	0.418127	0.0585424	0.36522	0.0318661		3.50345	4	0.418512
		13.3106	0.5465	0.0222777	0.685335	0.0112233	2.38908	0.330962	3.58362	0.831638		131.947	0.356009		4.07407	0.485711	0.0110856	3.88889	0.531822	0.0122237																		3.55862	4	0.471705
		13.9932	0.299473	0.0145534	0.35553	0.02011	2.50284	0.246968	3.75427	0.969445		138.23	0.365096					4.07407	0.557447	0.0136448																		3.61379	4	0.470676
		15.0171	0.418929	0.0162708	0.587962	0.0147443	2.61661	0.206513	3.92491	0.906359		144.513	0.333334																									3.66897	4	0.450926
		15.6997	0.436043	0.0232378	0.554436	0.0240322	2.73038	0.20475	4.09556	0.67836		150.796	0.312827																									3.72414	4	0.487426
		16.7235	0.35852	0.0138974	0.454142	0.0291114	2.84414	0.23401	4.26621	0.400326		157.08	0.323797																									3.77931	4	0.485147
		17.7474	0.371308	0.0188773	0.478625	0.0215416	2.95791	0.288167	4.43686	0.17629		163.363	0.293934																									3.83448	4	0.514817
		18.7713	0.447313	0.0180324	0.532659	0.0174215	3.07167	0.363626	4.60751	0.0516927		169.646	0.29744																									3.88966	4	0.512761
		20.1365	0.31571	0.0236925	0.32198	0.0263241	3.18544	0.456866	4.77816	0.0305575		175.929	0.362934																									3.94483	4	0.539321
		21.1604	0.481462	0.0177417	0.561442	0.0161171	3.2992	0.560454	4.94881	0.109537		182.212	0.355424																									4	4	0.528055
		22.5256	0.38328	0.0164567	0.4515	0.026703	3.41297	0.660493	5.11945	0.286634		188.496	0.325774																									2.4	4.12069	0.0881763
		23.8908	0.401653	0.0208772	0.34584	0.0160193	3.52673	0.737814	5.2901	0.538034		194.779	0.330618																									2.45517	4.12069	0.106763
		25.256	0.406617	0.023902	0.491805	0.0273918	3.6405	0.773427	5.46075	0.790318		201.062	0.330219																									2.51034	4.12069	0.123921
		26.9625	0.397925	0.020382	0.492286	0.0159058	3.75427	0.756178	5.6314	0.934909		207.345	0.272749																									2.56552	4.12069	0.146911
		28.6689	0.395026	0.0252695	0.492951	0.022994	3.86803	0.688443	5.80205	0.897397		213.628	0.305902																									2.62069	4.12069	0.159721
		30.3754	0.428365	0.0280373	0.495123	0.0257559	3.9818	0.586073	5.9727	0.698509		219.911	0.335021																									2.67586	4.12069	0.169737
		32.0819	0.422082	0.0302827	0.427845	0.0216256	4.09556	0.47235	6.14334	0.436326		226.195	0.323467																									2.73103	4.12069	0.194345
		34.1297	0.425135	0.0284687	0.467726	0.0175163	4.20933	0.369603	6.31399	0.211777		232.478	0.347159																									2.78621	4.12069	0.21254
		37.5427	0.348066	0.0253268	0.458843	0.0248518	4.32309	0.293009	6.48464	0.0780263		238.761	0.354856																									2.84138	4.12069	0.220535
		41.2969	0.392326	0.0270923	0.439395	0.0289707	4.43686	0.249003	6.65529	0.0461576		245.044	0.333055																									2.89655	4.12069	0.252602
		45.3925	0.387411	0.0174983	0.483426	0.0211603	4.55063	0.237626	6.82594	0.113803		251.327	0.314028																									2.95172	4.12069	0.270161
		50.1706	0.426196	0.0140293	0.453266	0.0184711	4.66439	0.256178	6.99659	0.276092		257.611	0.340105																									3.0069	4.12069	0.271012
		55.2901	0.380135	0.0199194	0.460013	0.0151756	4.77816	0.301528	7.16724	0.508643		263.894	0.316756																									3.06207	4.12069	0.278747
		60.7509	0.416664	0.0176243	0.452661	0.0248797	4.89192	0.370078	7.33788	0.745748		270.177	0.317275																									3.11724	4.12069	0.281085
		66.8942	0.360516	0.0102018	0.464411	0.019908	5.00569	0.45635	7.50853	0.89228		276.46	0.345516																									3.17241	4.12069	0.301615
		73.3788	0.369419	0.0273702	0.458444	0.0262733	5.11945	0.55181	7.67918	0.878751		282.743	0.337019																									3.22759	4.12069	0.323716
		80.8874	0.417291	0.025882	0.393086	0.0188973	5.23322	0.644622	7.84983	0.712768		289.027	0.325346																									3.28276	4.12069	0.364967
		89.0785	0.359923	0.0137636	0.467278	0.0160433	5.34699	0.720311	8.02048	0.472821		295.31	0.366262																									3.33793	4.12069	0.32818
		97.9522	0.403161	0.0148631	0.451471	0.0251689	5.46075	0.763811	8.19113	0.252126		301.593	0.348291																									3.3931	4.12069	0.392723
		107.85	0.360839	0.0283898	0.501261	0.0227664	5.57452	0.763607	8.36177	0.110002		307.876	0.31199																									3.44828	4.12069	0.47006
		118.771	0.355632	0.0133397	0.468462	0.0262292	5.68828	0.716906	8.53242	0.0662311		314.159	0.335308																									3.50345	4.12069	0.408747
		130.717	0.338711	0.0122207	0.448599	0.0173867	5.80205	0.632624	8.70307	0.121482		320.442	0.343119																									3.55862	4.12069	0.455701
		144.027	0.359413	0.0268924	0.453723	0.0145161	5.91581	0.529325	8.87372	0.26868		326.726	0.332552																									3.61379	4.12069	0.462833
		158.362	0.366596	0.0192487	0.481965	0.0265882	6.02958	0.428621	9.04437	0.481917		333.009	0.34174																									3.66897	4.12069	0.452934
		174.403	0.358405	0.0206475	0.479189	0.0241416	6.14334	0.347902	9.21502	0.701448		339.292	0.341009																									3.72414	4.12069	0.48713
		191.809	0.382939	0.0301821	0.437665	0.0260545	6.25711	0.296517	9.38567	0.845256		345.575	0.335666																									3.77931	4.12069	0.490228
		211.263	0.346993	0.0168172	0.447115	0.0269236	6.37088	0.276581	9.55631	0.851708		351.858	0.36021																									3.83448	4.12069	0.505213
		232.423	0.304833	0.0266285	0.440735	0.0204444	6.48464	0.286234	9.72696	0.71915		358.142	0.363054																									3.88966	4.12069	0.508074
		255.973	0.359946	0.0235884	0.456727	0.0169401	6.59841	0.322201	9.89761	0.506325		364.425	0.319																									3.94483	4.12069	0.534555
		281.57	0.377048	0.0258144	0.482229	0.019798	6.71217	0.380244	10.0683	0.29457		370.708	0.32475																									4	4.12069	0.531216
		310.239	0.305252	0.0159099	0.424678	0.0219538	6.82594	0.454316	10.2389	0.146266		376.991	0.351351																									2.4	4.24138	0.0750948
		341.297	0.347741	0.0236061	0.445858	0.0287469	6.9397	0.535955	10.4096	0.0903961		383.274	0.326389																									2.45517	4.24138	0.0985565
		392.491	0.382834	0.0189573	0.437752	0.0137942	7.05347	0.614779	10.5802	0.132746		389.557	0.335363																									2.51034	4.24138	0.114054
		450.512	0.367198	0.0242912	0.478006	0.0153371	7.16724	0.679795	10.7509	0.265163		395.841	0.36039																									2.56552	4.24138	0.134629
		515.358	0.293857	0.0127253	0.474575	0.020656	7.281	0.720843	10.9215	0.459514		402.124	0.357668																									2.62069	4.24138	0.156162
		593.857	0.346469	0.0141587	0.456847	0.0229052	7.39477	0.730146	11.0922	0.660056		408.407	0.34074																									2.67586	4.24138	0.165042
		682.594	0.365438	0.0168879	0.436566	0.0216954	7.50853	0.704451	11.2628	0.79664		414.69	0.349539																									2.73103	4.24138	0.189953
							7.6223	0.647192	11.4334	0.817452		420.973	0.323447																									2.78621	4.24138	0.204006
							7.73606	0.568792	11.6041	0.716055		427.257	0.30896																									2.84138	4.24138	0.235459
							7.84983	0.483888	11.7747	0.533464		433.54	0.333773																									2.89655	4.24138	0.246672
							7.96359	0.406752	11.9454	0.336176		439.823	0.336211																									2.95172	4.24138	0.276625
							8.07736	0.34755	12.116	0.185573		446.106	0.338192																									3.0069	4.24138	0.292621
							8.19113	0.311234	12.2867	0.118892		452.389	0.346935																									3.06207	4.24138	0.291658
							8.30489	0.298737	12.4573	0.148585		458.673	0.333117																									3.11724	4.24138	0.281505
							8.41866	0.308816	12.628	0.26668		464.956	0.327377																									3.17241	4.24138	0.313926
							8.53242	0.338978	12.7986	0.442509		471.239	0.329502																									3.22759	4.24138	0.343441
							8.64619	0.385236	12.9693	0.622834		477.522	0.316293																									3.28276	4.24138	0.379593
							8.75995	0.441711	13.1399	0.748043		483.805	0.300636																									3.33793	4.24138	0.355517
							8.87372	0.501096	13.3106	0.77713		490.088	0.321084																									3.3931	4.24138	0.401434
							8.98749	0.555928	13.4812	0.70281		496.372	0.345763																									3.44828	4.24138	0.417624
							9.10125	0.599664	13.6519	0.551736		502.655	0.324858																									3.50345	4.24138	0.358114
							9.21502	0.626915	13.8225	0.374352		508.938	0.32057																									3.55862	4.24138	0.472067
							9.32878	0.63347	13.9932	0.226874		515.221	0.316822																									3.61379	4.24138	0.474401
							9.44255	0.61729	14.1638	0.152346		521.504	0.305654																									3.66897	4.24138	0.450739
							9.55631	0.580274	14.3345	0.170316		527.788	0.305413																									3.72414	4.24138	0.469954
							9.67008	0.528874	14.5051	0.274149		534.071	0.311552																									3.77931	4.24138	0.492186
							9.78385	0.472177	14.6758	0.43101		540.354	0.307583																									3.83448	4.24138	0.505674
							9.89761	0.418688	14.8464	0.589677		546.637	0.325328																									3.88966	4.24138	0.508601
							10.0114	0.374347	15.0171	0.70011		552.92	0.334368																									3.94483	4.24138	0.528831
							10.1251	0.342807	15.1877	0.732056		559.203	0.320982																									4	4.24138	0.528176
							10.2389	0.326626	15.3584	0.679997		565.487	0.308629																									2.4	4.36207	0.0802927
							10.3527	0.327606	15.529	0.560024		571.77	0.308201																									2.45517	4.36207	0.100355
							10.4664	0.346128	15.6997	0.407221		578.053	0.319832																									2.51034	4.36207	0.116227
							10.5802	0.380569	15.8703	0.269239		584.336	0.313497																									2.56552	4.36207	0.131698
							10.694	0.427376	16.041	0.191264		590.619	0.325941																									2.62069	4.36207	0.143842
							10.8077	0.481327	16.2116	0.198895		596.903	0.319257																									2.67586	4.36207	0.172603
							10.9215	0.535602	16.3823	0.287742		603.186	0.323341																									2.73103	4.36207	0.181004
							11.0353	0.582089	16.5529	0.424139		609.469	0.335659																									2.78621	4.36207	0.211919
							11.149	0.612503	16.7235	0.559617		615.752	0.334265																									2.84138	4.36207	0.219435
							11.2628	0.62033	16.8942	0.653066		622.035	0.33063																									2.89655	4.36207	0.250138
							11.3766	0.603117	17.0648	0.683906		628.319	0.326633																									2.95172	4.36207	0.276395
							11.4903	0.564029	17.2355	0.649445		634.602	0.322697																									3.0069	4.36207	0.289583
							11.6041	0.51139	17.4061	0.558739		640.885	0.318682																									3.06207	4.36207	0.301076
							11.7179	0.455893	17.5768	0.433779		647.168	0.319684																									3.11724	4.36207	0.276882
							11.8316	0.407041	17.7474	0.31165		653.451	0.330825																									3.17241	4.36207	0.29735
							11.9454	0.371022	17.9181	0.235424		659.734	0.314147																									3.22759	4.36207	0.351158
							12.0592	0.350766	18.0887	0.234279		666.018	0.328696																									3.28276	4.36207	0.378281
							12.1729	0.34708	18.2594	0.306685		672.301	0.33873																									3.33793	4.36207	0.351195
							12.2867	0.359528	18.43	0.420459		678.584	0.324777																									3.3931	4.36207	0.426528
							12.4005	0.386851	18.6007	0.531585		684.867	0.316997																									3.44828	4.36207	0.430963
							12.5142	0.427306	18.7713	0.607296		691.15	0.326508																									3.50345	4.36207	0.387227
							12.628	0.478542	18.942	0.634752		697.434	0.319859																									3.55862	4.36207	0.456453
							12.7418	0.536193	19.1126	0.613883		703.717	0.326985																									3.61379	4.36207	0.437409
							12.8555	0.591992	19.2833	0.549548		710	0.334486																									3.66897	4.36207	0.428942
							12.9693	0.634171	19.4539	0.453809		716.283	0.327989																									3.72414	4.36207	0.479942
							13.083	0.651779	19.6246	0.352766		722.566	0.33097																									3.77931	4.36207	0.49698
							13.1968	0.640358	19.7952	0.283417		728.849	0.340655																									3.83448	4.36207	0.499346
							13.3106	0.604218	19.9659	0.27513		735.133	0.327247																									3.88966	4.36207	0.499101
							13.4243	0.553489	20.1365	0.329482		741.416	0.31316																									3.94483	4.36207	0.521562
							13.5381	0.498882	20.3072	0.418638		747.699	0.324522																									4	4.36207	0.523555
							13.6519	0.448283	20.4778	0.505108		753.982	0.32406																									2.4	4.48276	0.0963342
							13.7656	0.406489	20.6485	0.563675		760.265	0.314341																									2.45517	4.48276	0.0923708
							13.8794	0.376479	20.8191	0.586891		766.549	0.329605																									2.51034	4.48276	0.114029
							13.9932	0.360272	20.9898	0.576381		772.832	0.330816																									2.56552	4.48276	0.127686
							14.1069	0.35901	21.1604	0.534807		779.115	0.311969																									2.62069	4.48276	0.133168
							14.2207	0.372976	21.3311	0.467595		785.398	0.319026																									2.67586	4.48276	0.150863
							14.3345	0.401825	21.5017	0.390822		791.681	0.318269																									2.73103	4.48276	0.179045
							14.4482	0.444298	21.6724	0.332593		797.965	0.298797																									2.78621	4.48276	0.213018
							14.562	0.496843	21.843	0.318986		804.248	0.313144																									2.84138	4.48276	0.216865
							14.6758	0.551931	22.0137	0.354446		810.531	0.313754																									2.89655	4.48276	0.247064
							14.7895	0.598165	22.1843	0.418069		816.814	0.310715																									2.95172	4.48276	0.273834
							14.9033	0.623725	22.3549	0.480659		823.097	0.317287																									3.0069	4.48276	0.29033
							15.0171	0.621914	22.5256	0.523566		829.38	0.33088																									3.06207	4.48276	0.309269
							15.1308	0.594771	22.6962	0.542511		835.664	0.302666																									3.11724	4.48276	0.28782
							15.2446	0.551422	22.8669	0.539732		841.947	0.298684																									3.17241	4.48276	0.338159
							15.3584	0.502399	23.0375	0.516894		848.23	0.311974																									3.22759	4.48276	0.3271
							15.4721	0.454736	23.2082	0.475578		854.513	0.307701																									3.28276	4.48276	0.356137
							15.5859	0.411279	23.3788	0.423748		860.796	0.295819																									3.33793	4.48276	0.339071
							15.6997	0.373261	23.5495	0.379489		867.08	0.313714																									3.3931	4.48276	0.450932
							15.8134	0.342938	23.7201	0.362849		873.363	0.304748																									3.44828	4.48276	0.390989
							15.9272	0.324295	23.8908	0.380253		879.646	0.290215																									3.50345	4.48276	0.400798
							16.041	0.322125	24.0614	0.419132		885.929	0.305246																									3.55862	4.48276	0.41792
							16.1547	0.340495	24.2321	0.459543		892.212	0.303441																									3.61379	4.48276	0.408018
							16.2685	0.380946	24.4027	0.488511		898.495	0.291246																									3.66897	4.48276	0.461917
							16.3823	0.440238	24.5734	0.503318		904.779	0.303821																									3.72414	4.48276	0.489595
							16.496	0.508569	24.744	0.505958		911.062	0.304287																									3.77931	4.48276	0.478644
							16.6098	0.570572	24.9147	0.497641		917.345	0.29465																									3.83448	4.48276	0.476108
							16.7235	0.610258	25.0853	0.478105		923.628	0.303933																									3.88966	4.48276	0.495674
							16.8373	0.617525	25.256	0.449541		929.911	0.309221																									3.94483	4.48276	0.52803
							16.9511	0.591973	25.4266	0.420647		936.195	0.298935																									4	4.48276	0.528645
							17.0648	0.541736	25.5973	0.403948		942.478	0.310111																									2.4	4.60345	0.0977431
							17.1786	0.478778	25.7679	0.406252		948.761	0.316279																									2.45517	4.60345	0.120489
							17.2924	0.414124	25.9386	0.422971		955.044	0.301101																									2.51034	4.60345	0.109908
							17.4061	0.355581	26.1092	0.443421		961.327	0.30802																									2.56552	4.60345	0.134505
							17.5199	0.308122	26.2799	0.459805		967.611	0.317148																									2.62069	4.60345	0.137191
							17.6337	0.275342	26.4505	0.470256		973.894	0.306551																									2.67586	4.60345	0.140272
							17.7474	0.260553	26.6212	0.476051		980.177	0.301244																									2.73103	4.60345	0.167852
							17.8612	0.267131	26.7918	0.478057		986.46	0.320807																									2.78621	4.60345	0.203746
							17.975	0.297953	26.9625	0.47539		992.743	0.307208																									2.84138	4.60345	0.229209
							18.0887	0.353537	27.1331	0.466795		999.026	0.301794																									2.89655	4.60345	0.237672
							18.2025	0.42937	27.3038	0.453528		1005.31	0.316841																									2.95172	4.60345	0.26085
							18.3163	0.514115	27.4744	0.440355		1011.59	0.313204																									3.0069	4.60345	0.2941
							18.43	0.590692	27.6451	0.432357		1017.88	0.302204																									3.06207	4.60345	0.296804
							18.5438	0.64092	27.8157	0.430886		1024.16	0.311243																									3.11724	4.60345	0.306757
							18.6576	0.652226	27.9863	0.433679		1030.44	0.314487																									3.17241	4.60345	0.332277
							18.7713	0.622825	28.157	0.43814		1036.73	0.304474																									3.22759	4.60345	0.333211
							18.8851	0.561936	28.3276	0.44342		1043.01	0.318021																									3.28276	4.60345	0.3399
							18.9989	0.485024	28.4983	0.450023		1049.29	0.321587																									3.33793	4.60345	0.334347
							19.1126	0.407616	28.6689	0.458405		1055.58	0.312264																									3.3931	4.60345	0.433337
							19.2264	0.341375	28.8396	0.467709		1061.86	0.315701																									3.44828	4.60345	0.370651
							19.3402	0.293271	29.0102	0.475205		1068.14	0.316826																									3.50345	4.60345	0.438091
							19.4539	0.266532	29.1809	0.477154		1074.42	0.310036																									3.55862	4.60345	0.415256
							19.5677	0.262079	29.3515	0.471223		1080.71	0.323212																									3.61379	4.60345	0.438242
							19.6815	0.27976	29.5222	0.45861		1086.99	0.331405																									3.66897	4.60345	0.470163
							19.7952	0.318803	29.6928	0.443598		1093.27	0.307218																									3.72414	4.60345	0.449138
							19.909	0.376999	29.8635	0.430901		1099.56	0.303167																									3.77931	4.60345	0.451345
							20.0228	0.448773	30.0341	0.42345		1105.84	0.312741																									3.83448	4.60345	0.492927
							20.1365	0.523525	30.2048	0.422199		1112.12	0.313881																									3.88966	4.60345	0.519994
							20.2503	0.586498	30.3754	0.42723		1118.41	0.309658																									3.94483	4.60345	0.527863
							20.3641	0.623178	30.5461	0.438573		1124.69	0.313174																									4	4.60345	0.537829
							20.4778	0.625268	30.7167	0.455716		1130.97	0.310051																									2.4	4.72414	0.11175
							20.4778	0.37763	30.8874	0.475805		1137.26	0.306408																									2.45517	4.72414	0.120283
							20.6485	0.354329	31.058	0.492215		1143.54	0.318914																									2.51034	4.72414	0.139837
							20.8191	0.327799	31.2287	0.496569		1149.82	0.305122																									2.56552	4.72414	0.121701
							20.9898	0.312279	31.3993	0.484657		1156.11	0.293314																									2.62069	4.72414	0.145983
							21.1604	0.312907	31.57	0.460716		1162.39	0.310479																									2.67586	4.72414	0.153264
							21.3311	0.327897	31.7406	0.434618		1168.67	0.306493																									2.73103	4.72414	0.156548
							21.5017	0.351482	31.9113	0.414996		1174.96	0.302466																									2.78621	4.72414	0.176636
							21.6724	0.377623	32.0819	0.405621		1181.24	0.307778																									2.84138	4.72414	0.209922
							21.843	0.403575	32.2526	0.406871		1187.52	0.314907																									2.89655	4.72414	0.225456
							22.0137	0.424604	32.4232	0.418575		1193.81	0.298939																									2.95172	4.72414	0.251192
							22.1843	0.431172	32.5939	0.440691		1200.09	0.303189																									3.0069	4.72414	0.279054
							22.3549	0.41779	32.7645	0.470801		1206.37	0.306146																									3.06207	4.72414	0.309827
							22.5256	0.390014	32.9352	0.500599		1212.65	0.2892																									3.11724	4.72414	0.318026
							22.6962	0.360505	33.1058	0.516789		1218.94	0.309866																									3.17241	4.72414	0.337744
							22.8669	0.340513	33.2765	0.509406		1225.22	0.315758																									3.22759	4.72414	0.346112
							23.0375	0.335937	33.4471	0.480613		1231.5	0.301885																									3.28276	4.72414	0.356565
							23.2082	0.348162	33.6177	0.443401		1237.79	0.293433																									3.33793	4.72414	0.372698
							23.3788	0.372356	33.7884	0.411634		1244.07	0.297194																									3.3931	4.72414	0.380586
							23.5495	0.398327	33.959	0.392764		1250.35	0.298113																									3.44828	4.72414	0.381119
							23.7201	0.416995	34.1297	0.388494		1256.64	0.302006																									3.50345	4.72414	0.464116
							23.8908	0.421802	34.3003	0.398963																												3.55862	4.72414	0.455046
							24.0614	0.409066	34.471	0.424547																												3.61379	4.72414	0.466433
							24.2321	0.382104	34.6416	0.462998																												3.66897	4.72414	0.47015
							24.4027	0.35152	34.8123	0.504557																												3.72414	4.72414	0.477755
							24.5734	0.328444	34.9829	0.532142																												3.77931	4.72414	0.466947
							24.744	0.318677	35.1536	0.53108																												3.83448	4.72414	0.495814
							24.9147	0.323146	35.3242	0.500761																												3.88966	4.72414	0.512215
							25.0853	0.340079	35.4949	0.455202																												3.94483	4.72414	0.511781
							25.256	0.363335	35.6655	0.412151																												4	4.72414	0.528273
							25.4266	0.383154	35.8362	0.383131																												2.4	4.84483	0.113851
							25.5973	0.392766	36.0068	0.372343																												2.45517	4.84483	0.128597
							25.7679	0.39132	36.1775	0.380955																												2.51034	4.84483	0.141773
							25.9386	0.380929	36.3481	0.409505																												2.56552	4.84483	0.146268
							26.1092	0.365198	36.5188	0.455008																												2.62069	4.84483	0.136402
							26.2799	0.348985	36.6894	0.505864																												2.67586	4.84483	0.162541
							26.4505	0.337074	36.8601	0.542496																												2.73103	4.84483	0.166979
							26.6212	0.332713	37.0307	0.547647																												2.78621	4.84483	0.168758
							26.7918	0.33787	37.2014	0.518391																												2.84138	4.84483	0.187949
							26.9625	0.351459	37.372	0.467838																												2.89655	4.84483	0.21871
							27.1331	0.366967	37.5427	0.415543																												2.95172	4.84483	0.244441
							27.3038	0.376416	37.7133	0.376822																												3.0069	4.84483	0.266809
							27.4744	0.376638	37.884	0.359402																												3.06207	4.84483	0.304768
							27.6451	0.368929	38.0546	0.366215																												3.11724	4.84483	0.316539
							27.8157	0.356287	38.2253	0.397546																												3.17241	4.84483	0.320726
							27.9863	0.343027	38.3959	0.44853																												3.22759	4.84483	0.351629
							28.157	0.334222	38.5666	0.505338																												3.28276	4.84483	0.357969
							28.3276	0.333229	38.7372	0.547414																												3.33793	4.84483	0.355966
							28.4983	0.34039	38.9078	0.557435																												3.3931	4.84483	0.379303
							28.6689	0.353669	39.0785	0.531206																												3.44828	4.84483	0.405214
							28.8396	0.368281	39.2491	0.479439																												3.50345	4.84483	0.404116
							29.0102	0.376455	39.4198	0.421145																												3.55862	4.84483	0.458128
							29.1809	0.372781	39.5904	0.374441																												3.61379	4.84483	0.472622
							29.3515	0.358948	39.7611	0.351098																												3.66897	4.84483	0.476249
							29.5222	0.341224	39.9317	0.356362																												3.72414	4.84483	0.469549
							29.6928	0.327527	40.1024	0.389854																												3.77931	4.84483	0.485832
							29.8635	0.32522	40.273	0.444011																												3.83448	4.84483	0.488738
							30.0341	0.335697	40.4437	0.502883																												3.88966	4.84483	0.503606
							30.2048	0.352379	40.6143	0.546537																												3.94483	4.84483	0.515374
							30.3754	0.366554	40.785	0.559687																												4	4.84483	0.538128
							30.5461	0.372972	40.9556	0.537927																												2.4	4.96552	0.132018
							30.7167	0.370598	41.1263	0.488748																												2.45517	4.96552	0.136644
							30.8874	0.361074	41.2969	0.428574																												2.51034	4.96552	0.155958
							31.058	0.347519	41.4676	0.376738																												2.56552	4.96552	0.152949
							31.2287	0.335012	41.6382	0.348759																												2.62069	4.96552	0.160144
							31.3993	0.328665	41.8089	0.352406																												2.67586	4.96552	0.163518
							31.57	0.330298	41.9795	0.386529																												2.73103	4.96552	0.178715
							31.7406	0.338433	42.1502	0.440817																												2.78621	4.96552	0.183729
							31.9113	0.349343	42.3208	0.49797																												2.84138	4.96552	0.186109
							32.0819	0.358555	42.4915	0.540008																												2.89655	4.96552	0.187206
							32.2526	0.362672	42.6621	0.554819																												2.95172	4.96552	0.222396
							32.4232	0.36062	42.8328	0.538481																												3.0069	4.96552	0.254226
							32.5939	0.353279	43.0034	0.495205																												3.06207	4.96552	0.28205
							32.7645	0.343389	43.1741	0.437529																												3.11724	4.96552	0.304846
							32.9352	0.335039	43.3447	0.384107																												3.17241	4.96552	0.325589
							33.1058	0.33154	43.5154	0.353019																												3.22759	4.96552	0.349753
							33.2765	0.334036	43.686	0.354392																												3.28276	4.96552	0.366635
							33.4471	0.341973	43.8567	0.386718																												3.33793	4.96552	0.377754
							33.6177	0.352533	44.0273	0.437837																												3.3931	4.96552	0.405716
							33.7884	0.361103	44.198	0.490286																												3.44828	4.96552	0.349302
							33.959	0.366167	44.3686	0.528736																												3.50345	4.96552	0.35074
							34.1297	0.368966	44.5392	0.544304																												3.55862	4.96552	0.421876
							34.3003	0.367501	44.7099	0.533829																												3.61379	4.96552	0.455492
							34.471	0.359742	44.8805	0.498815																												3.66897	4.96552	0.453737
							34.6416	0.349563	45.0512	0.447523																												3.72414	4.96552	0.481976
							34.8123	0.343605	45.2218	0.396123																												3.77931	4.96552	0.488557
							34.9829	0.345291	45.3925	0.363418																												3.83448	4.96552	0.490315
							35.1536	0.353876	45.5631	0.3614																												3.88966	4.96552	0.501208
							35.3242	0.366734	45.7338	0.38914																												3.94483	4.96552	0.501768
							35.4949	0.379952	45.9044	0.434234																												4	4.96552	0.535449
							35.6655	0.387792	46.0751	0.480216																												2.4	5.08621	0.136089
							35.8362	0.387467	46.2457	0.514343																												2.45517	5.08621	0.145034
							36.0068	0.381295	46.4164	0.530244																												2.51034	5.08621	0.164969
							36.1775	0.370299	46.587	0.525513																												2.56552	5.08621	0.166697
							36.3481	0.355082	46.7577	0.499867																												2.62069	5.08621	0.166027
							36.5188	0.341698	46.9283	0.457683																												2.67586	5.08621	0.18936
							36.6894	0.336869	47.099	0.411344																												2.73103	5.08621	0.186937
							36.8601	0.341901	47.2696	0.378378																												2.78621	5.08621	0.187259
							37.0307	0.353361	47.4403	0.371928																												2.84138	5.08621	0.19109
							37.2014	0.366182	47.6109	0.392773																												2.89655	5.08621	0.197069
							37.372	0.3767	47.7816	0.430013																												2.95172	5.08621	0.211906
							37.5427	0.382255	47.9522	0.46895																												3.0069	5.08621	0.237198
							37.7133	0.381781	48.1229	0.498819																												3.06207	5.08621	0.259788
							37.884	0.376774	48.2935	0.514791																												3.11724	5.08621	0.294326
							38.0546	0.366867	48.4642	0.515105																												3.17241	5.08621	0.321274
							38.2253	0.351324	48.6348	0.49862																												3.22759	5.08621	0.335329
							38.3959	0.335961	48.8055	0.466707																												3.28276	5.08621	0.345721
							38.5666	0.328913	48.9761	0.42748																												3.33793	5.08621	0.368817
							38.7372	0.332133	49.1468	0.395598																												3.3931	5.08621	0.399138
							38.9078	0.341864	49.3174	0.38448																												3.44828	5.08621	0.366673
							39.0785	0.354072	49.4881	0.397373																												3.50345	5.08621	0.413567
							39.2491	0.366009	49.6587	0.426148																												3.55862	5.08621	0.422229
							39.4198	0.373681	49.8294	0.45819																												3.61379	5.08621	0.411143
							39.5904	0.373051	50	0.48403																												3.66897	5.08621	0.443309
							39.7611	0.364826	50.1706	0.499629																												3.72414	5.08621	0.478146
							39.9317	0.352427	50.3413	0.503746																												3.77931	5.08621	0.48812
							40.1024	0.339774	50.5119	0.495077																												3.83448	5.08621	0.501624
							40.273	0.33327	50.6826	0.47306																												3.88966	5.08621	0.514245
							40.4437	0.33797	50.8532	0.441942																												3.94483	5.08621	0.508866
							40.6143	0.350643	51.0239	0.412724																												4	5.08621	0.532505
							40.785	0.362458	51.1945	0.39808																												2.4	5.2069	0.123042
							40.9556	0.367654	51.3652	0.403578																												2.45517	5.2069	0.160084
							41.1263	0.365708	51.5358	0.424237																												2.51034	5.2069	0.150163
							41.2969	0.35776	51.7065	0.449616																												2.56552	5.2069	0.177392
							41.4676	0.347129	51.8771	0.471274																												2.62069	5.2069	0.199892
							41.6382	0.339811	52.0478	0.485655																												2.67586	5.2069	0.193862
							41.8089	0.340041	52.2184	0.491919																												2.73103	5.2069	0.207935
							41.9795	0.348095	52.3891	0.488965																												2.78621	5.2069	0.201164
							42.1502	0.3618	52.5597	0.475354																												2.84138	5.2069	0.212873
							42.3208	0.375078	52.7304	0.452579																												2.89655	5.2069	0.208847
							42.4915	0.378979	52.901	0.428024																												2.95172	5.2069	0.215101
							42.6621	0.36902	53.0717	0.412466																												3.0069	5.2069	0.223757
							42.8328	0.349793	53.2423	0.412524																												3.06207	5.2069	0.245002
							43.0034	0.3306	53.413	0.425854																												3.11724	5.2069	0.280029
							43.1741	0.318796	53.5836	0.444378																												3.17241	5.2069	0.287316
							43.3447	0.318623	53.7543	0.461061																												3.22759	5.2069	0.306968
							43.5154	0.330405	53.9249	0.472955																												3.28276	5.2069	0.334711
							43.686	0.348523	54.0956	0.4795																												3.33793	5.2069	0.361862
							43.8567	0.365663	54.2662	0.479924																												3.3931	5.2069	0.39058
							44.0273	0.376837	54.4369	0.472814																												3.44828	5.2069	0.348657
							44.198	0.379503	54.6075	0.45832																												3.50345	5.2069	0.41066
							44.3686	0.373927	54.7782	0.440789																												3.55862	5.2069	0.432146
							44.5392	0.362958	54.9488	0.42787																												3.61379	5.2069	0.434208
							44.7099	0.350065	55.1195	0.425162																												3.66897	5.2069	0.441822
							44.8805	0.338339	55.2901	0.431894																												3.72414	5.2069	0.486187
							45.0512	0.330154	55.4608	0.4428																												3.77931	5.2069	0.482875
							45.2218	0.327349	55.6314	0.45316																												3.83448	5.2069	0.496918
							45.3925	0.33107	55.802	0.461038																												3.88966	5.2069	0.529439
							45.5631	0.340775	55.9727	0.466073																												3.94483	5.2069	0.502937
							45.7338	0.354007	56.1433	0.467843																												4	5.2069	0.532011
							45.9044	0.366862	56.314	0.465632																												2.4	5.32759	0.123088
							46.0751	0.376196	56.4846	0.459464																												2.45517	5.32759	0.15331
							46.2457	0.380843	56.6553	0.451285																												2.51034	5.32759	0.175563
							46.4164	0.379567	56.8259	0.444516																												2.56552	5.32759	0.188342
							46.587	0.37038	56.9966	0.44159																												2.62069	5.32759	0.218725
							46.7577	0.353456	57.1672	0.442186																												2.67586	5.32759	0.194531
							46.9283	0.334545	57.3379	0.444408																												2.73103	5.32759	0.219078
							47.099	0.322561	57.5085	0.446898																												2.78621	5.32759	0.23204
							47.2696	0.322878	57.6792	0.449251																												2.84138	5.32759	0.221461
							47.4403	0.33494	57.8498	0.451357																												2.89655	5.32759	0.229807
							47.6109	0.353003	58.0205	0.453186																												2.95172	5.32759	0.245444
							47.7816	0.368332	58.1911	0.455048																												3.0069	5.32759	0.226818
							47.9522	0.375105	58.3618	0.457458																												3.06207	5.32759	0.237877
							48.1229	0.373573	58.5324	0.460299																												3.11724	5.32759	0.259872
							48.2935	0.365467	58.7031	0.46209																												3.17241	5.32759	0.278668
							48.4642	0.351909	58.8737	0.460721																												3.22759	5.32759	0.315352
							48.6348	0.336088	59.0444	0.455508																												3.28276	5.32759	0.34697
							48.8055	0.324008	59.215	0.448211																												3.33793	5.32759	0.345021
							48.9761	0.321042	59.3857	0.441558																												3.3931	5.32759	0.380851
							49.1468	0.327668	59.5563	0.437218																												3.44828	5.32759	0.38743
							49.3174	0.340376	59.727	0.435597																												3.50345	5.32759	0.433862
							49.4881	0.353927	59.8976	0.437129																												3.55862	5.32759	0.399886
							49.6587	0.361987	60.0683	0.443065																												3.61379	5.32759	0.403039
							49.8294	0.361037	60.2389	0.454265																												3.66897	5.32759	0.449577
							50	0.353445	60.4096	0.468508																												3.72414	5.32759	0.465251
							50.1706	0.344241	60.5802	0.47948																												3.77931	5.32759	0.486961
							50.3413	0.336444	60.7509	0.480438																												3.83448	5.32759	0.493276
							50.5119	0.33013	60.9215	0.469959																												3.88966	5.32759	0.523921
							50.6826	0.324747	61.0922	0.453099																												3.94483	5.32759	0.533554
							50.8532	0.321959	61.2628	0.436757																												4	5.32759	0.515548
							51.0239	0.324034	61.4334	0.425169																												2.4	5.44828	0.13122
							51.1945	0.33037	61.6041	0.419735																												2.45517	5.44828	0.160437
							51.3652	0.336937	61.7747	0.421408																												2.51034	5.44828	0.169321
							51.5358	0.339925	61.9454	0.431868																												2.56552	5.44828	0.196745
							51.7065	0.338612	62.116	0.45156																												2.62069	5.44828	0.205649
							51.8771	0.334344	62.2867	0.475987																												2.67586	5.44828	0.222991
							52.0478	0.328727	62.4573	0.494934																												2.73103	5.44828	0.228959
							52.2184	0.323377	62.628	0.498183																												2.78621	5.44828	0.23697
							52.3891	0.319816	62.7986	0.483515																												2.84138	5.44828	0.261956
							52.5597	0.318219	62.9693	0.458197																												2.89655	5.44828	0.227434
							52.7304	0.318243	63.1399	0.432652																												2.95172	5.44828	0.255101
							52.901	0.320608	63.3106	0.414025																												3.0069	5.44828	0.241629
							53.0717	0.325731	63.4812	0.405287																												3.06207	5.44828	0.229674
							53.2423	0.332948	63.6519	0.407888																												3.11724	5.44828	0.252418
							53.413	0.341745	63.8225	0.42314																												3.17241	5.44828	0.269938
							53.5836	0.351228	63.9932	0.450117																												3.22759	5.44828	0.291699
							53.7543	0.358153	64.1638	0.482092																												3.28276	5.44828	0.332201
							53.9249	0.358624	64.3345	0.50657																												3.33793	5.44828	0.353519
							54.0956	0.351918	64.5051	0.511706																												3.3931	5.44828	0.355537
							54.2662	0.341954	64.6758	0.494559																												3.44828	5.44828	0.371659
							54.4369	0.334226	64.8464	0.463052																												3.50345	5.44828	0.427709
							54.6075	0.331259	65.0171	0.429901																												3.55862	5.44828	0.394618
							54.7782	0.333544	65.1877	0.405195																												3.61379	5.44828	0.40914
							54.9488	0.341554	65.3584	0.393951																												3.66897	5.44828	0.443326
							55.1195	0.354673	65.529	0.398016																												3.72414	5.44828	0.447277
							55.2901	0.37051	65.6997	0.417567																												3.77931	5.44828	0.473702
							55.4608	0.384795	65.8703	0.449636																												3.83448	5.44828	0.500233
							55.6314	0.391583	66.041	0.485769																												3.88966	5.44828	0.522134
							55.802	0.386244	66.2116	0.51302																												3.94483	5.44828	0.522378
							55.9727	0.370403	66.3823	0.519693																												4	5.44828	0.54938
							56.1433	0.352493	66.5529	0.502209																												2.4	5.56897	0.1404
							56.314	0.340598	66.7235	0.467614																												2.45517	5.56897	0.136595
							56.4846	0.33703	66.8942	0.429396																												2.51034	5.56897	0.172499
							56.6553	0.340918	67.0648	0.400134																												2.56552	5.56897	0.189465
							56.8259	0.351309	67.2355	0.387068																												2.62069	5.56897	0.216458
							56.9966	0.36535	67.4061	0.392383																												2.67586	5.56897	0.219328
							57.1672	0.378173	67.5768	0.414729																												2.73103	5.56897	0.246224
							57.3379	0.385577	67.7474	0.449076																												2.78621	5.56897	0.216499
							57.5085	0.385492	67.9181	0.486117																												2.84138	5.56897	0.258081
							57.6792	0.377806	68.0887	0.513908																												2.89655	5.56897	0.261693
							57.8498	0.36553	68.2594	0.522031																												2.95172	5.56897	0.265952
							58.0205	0.353431	68.43	0.506368																												3.0069	5.56897	0.265088
							58.1911	0.34353	68.6007	0.472056																												3.06207	5.56897	0.249579
							58.3618	0.335979	68.7713	0.431848																												3.11724	5.56897	0.258463
							58.5324	0.333079	68.942	0.399813																												3.17241	5.56897	0.271611
							58.7031	0.337653	69.1126	0.385185																												3.22759	5.56897	0.266342
							58.8737	0.349405	69.2833	0.390602																												3.28276	5.56897	0.28314
							59.0444	0.364051	69.4539	0.413464																												3.33793	5.56897	0.338861
							59.215	0.375947	69.6246	0.447319																												3.3931	5.56897	0.351281
							59.3857	0.381102	69.7952	0.482914																												3.44828	5.56897	0.349449
							59.5563	0.378172	69.9659	0.50997																												3.50345	5.56897	0.405699
							59.727	0.36968	70.1365	0.51966																												3.55862	5.56897	0.399939
							59.8976	0.360919	70.3072	0.507529																												3.61379	5.56897	0.435106
							60.0683	0.353784	70.4778	0.476498																												3.66897	5.56897	0.45208
							60.2389	0.34746	70.6485	0.437368																												3.72414	5.56897	0.431104
							60.4096	0.343967	70.8191	0.404283																												3.77931	5.56897	0.466647
							60.5802	0.346669	70.9898	0.387874																												3.83448	5.56897	0.465363
							60.7509	0.355738	71.1604	0.391595																												3.88966	5.56897	0.512304
							60.9215	0.367083	71.3311	0.41253																												3.94483	5.56897	0.529313
							61.0922	0.375121	71.5017	0.443833																												4	5.56897	0.53853
							61.2628	0.376043	71.6724	0.476846																												2.4	5.68966	0.12003
							61.4334	0.368361	71.843	0.502764																												2.45517	5.68966	0.139512
							61.6041	0.355405	72.0137	0.514108																												2.51034	5.68966	0.147236
							61.7747	0.345282	72.1843	0.506432																												2.56552	5.68966	0.191675
							61.9454	0.342313	72.3549	0.48077																												2.62069	5.68966	0.220446
							62.116	0.344671	72.5256	0.445228																												2.67586	5.68966	0.236171
							62.2867	0.350628	72.6962	0.412544																												2.73103	5.68966	0.26
							62.4573	0.358738	72.8669	0.393924																												2.78621	5.68966	0.265454
							62.628	0.365793	73.0375	0.39416																												2.84138	5.68966	0.266231
							62.7986	0.368333	73.2082	0.411289																												2.89655	5.68966	0.274406
							62.9693	0.365183	73.3788	0.439037																												2.95172	5.68966	0.297572
							63.1399	0.358587	73.5495	0.469326																												3.0069	5.68966	0.278335
							63.3106	0.352099	73.7201	0.494132																												3.06207	5.68966	0.294051
							63.4812	0.34834	73.8908	0.50692																												3.11724	5.68966	0.260103
							63.6519	0.348619	74.0614	0.503698																												3.17241	5.68966	0.261003
							63.8225	0.352931	74.2321	0.484286																												3.22759	5.68966	0.269206
							63.9932	0.360372	74.4027	0.453911																												3.28276	5.68966	0.260622
							64.1638	0.368885	74.5734	0.422777																												3.33793	5.68966	0.308633
							64.3345	0.374666	74.744	0.401825																												3.3931	5.68966	0.338926
							64.5051	0.375323	74.9147	0.397574																												3.44828	5.68966	0.337844
							64.6758	0.370873	75.0853	0.410083																												3.50345	5.68966	0.366431
							64.8464	0.362387	75.256	0.434193																												3.55862	5.68966	0.372784
							65.0171	0.353056	75.4266	0.462008																												3.61379	5.68966	0.419529
							65.1877	0.346181	75.5973	0.485609																												3.66897	5.68966	0.444262
							65.3584	0.342615	75.7679	0.499188																												3.72414	5.68966	0.452801
							65.529	0.343471	75.9386	0.499588																												3.77931	5.68966	0.474056
							65.6997	0.350425	76.1092	0.486113																												3.83448	5.68966	0.444213
							65.8703	0.361735	76.2799	0.461477																												3.88966	5.68966	0.476399
							66.041	0.371802	76.4505	0.432895																												3.94483	5.68966	0.517097
							66.2116	0.375083	76.6212	0.410335																												4	5.68966	0.535826
							66.3823	0.370178	76.7918	0.401937																												2.4	5.81034	0.142122
							66.5529	0.360011	76.9625	0.41013																												2.45517	5.81034	0.159615
							66.7235	0.347908	77.1331	0.430903																												2.51034	5.81034	0.176563
							66.8942	0.336834	77.3038	0.456211																												2.56552	5.81034	0.164786
							67.0648	0.328661	77.4744	0.478034																												2.62069	5.81034	0.20965
							67.2355	0.323453	77.6451	0.491323																												2.67586	5.81034	0.243725
							67.4061	0.322229	77.8157	0.493945																												2.73103	5.81034	0.243978
							67.5768	0.327985	77.9863	0.485228																												2.78621	5.81034	0.284723
							67.7474	0.340997	78.157	0.466143																												2.84138	5.81034	0.277729
							67.9181	0.355194	78.3276	0.441212																												2.89655	5.81034	0.285019
							68.0887	0.362585	78.4983	0.41888																												2.95172	5.81034	0.301947
							68.2594	0.361055	78.6689	0.408071																												3.0069	5.81034	0.321092
							68.43	0.354736	78.8396	0.412975																												3.06207	5.81034	0.310489
							68.6007	0.347418	79.0102	0.43047																												3.11724	5.81034	0.295021
							68.7713	0.34072	79.1809	0.452531																												3.17241	5.81034	0.282607
							68.942	0.336651	79.3515	0.471449																												3.22759	5.81034	0.293124
							69.1126	0.33632	79.5222	0.483115																												3.28276	5.81034	0.298254
							69.2833	0.33951	79.6928	0.486367																												3.33793	5.81034	0.267148
							69.4539	0.346837	79.8635	0.480886																												3.3931	5.81034	0.312961
							69.6246	0.35821	80.0341	0.466873																												3.44828	5.81034	0.337078
							69.7952	0.369413	80.2048	0.446948																												3.50345	5.81034	0.389807
							69.9659	0.374794	80.3754	0.427599																												3.55862	5.81034	0.379552
							70.1365	0.372712	80.5461	0.417012																												3.61379	5.81034	0.393488
							70.3072	0.36598	80.7167	0.419762																												3.66897	5.81034	0.431212
							70.4778	0.35858	80.8874	0.433402																												3.72414	5.81034	0.447903
							70.6485	0.353619	81.058	0.450763																												3.77931	5.81034	0.457519
							70.8191	0.353897	81.2287	0.465308																												3.83448	5.81034	0.460106
							70.9898	0.360126	81.3993	0.474032																												3.88966	5.81034	0.470044
							71.1604	0.36941	81.57	0.476518																												3.94483	5.81034	0.478282
							71.3311	0.378723	81.7406	0.47298																												4	5.81034	0.526481
							71.5017	0.385843	81.9113	0.463739																												2.4	5.93103	0.123781
							71.6724	0.387088	82.0819	0.450369																												2.45517	5.93103	0.154341
							71.843	0.380673	82.2526	0.43701																												2.51034	5.93103	0.176603
							72.0137	0.370407	82.4232	0.429318																												2.56552	5.93103	0.19697
							72.1843	0.36193	82.5939	0.430645																												2.62069	5.93103	0.173286
							72.3549	0.357528	82.7645	0.439272																												2.67586	5.93103	0.233211
							72.5256	0.356703	82.9352	0.45015																												2.73103	5.93103	0.272803
							72.6962	0.35919	83.1058	0.458877																												2.78621	5.93103	0.274586
							72.8669	0.364388	83.2765	0.463625																												2.84138	5.93103	0.287347
							73.0375	0.369303	83.4471	0.464474																												2.89655	5.93103	0.308342
							73.2082	0.370991	83.6177	0.46224																												2.95172	5.93103	0.259314
							73.3788	0.368942	83.7884	0.457888																												3.0069	5.93103	0.317211
							73.5495	0.363821	83.959	0.452487																												3.06207	5.93103	0.30041
							73.7201	0.357212	84.1297	0.447472																												3.11724	5.93103	0.328101
							73.8908	0.352507	84.3003	0.444535																												3.17241	5.93103	0.303862
							74.0614	0.352433	84.471	0.4446																												3.22759	5.93103	0.288634
							74.2321	0.355916	84.6416	0.446949																												3.28276	5.93103	0.288279
							74.4027	0.358873	84.8123	0.449814																												3.33793	5.93103	0.290505
							74.5734	0.3585	84.9829	0.451665																												3.3931	5.93103	0.290722
							74.744	0.355105	85.1536	0.451898																												3.44828	5.93103	0.339385
							74.9147	0.351088	85.3242	0.45094																												3.50345	5.93103	0.356303
							75.0853	0.349085	85.4949	0.450139																												3.55862	5.93103	0.377392
							75.256	0.349581	85.6655	0.451116																												3.61379	5.93103	0.394324
							75.4266	0.35094	85.8362	0.454456																												3.66897	5.93103	0.398595
							75.5973	0.351808	86.0068	0.458711																												3.72414	5.93103	0.452241
							75.7679	0.351365	86.1775	0.461094																												3.77931	5.93103	0.478118
							75.9386	0.349339	86.3481	0.459712																												3.83448	5.93103	0.478879
							76.1092	0.346956	86.5188	0.455063																												3.88966	5.93103	0.475046
							76.2799	0.346189	86.6894	0.449183																												3.94483	5.93103	0.475417
							76.4505	0.34725	86.8601	0.443752																												4	5.93103	0.49049
							76.6212	0.348648	87.0307	0.439512																												2.4	6.05172	0.143711
							76.7918	0.349878	87.2014	0.437224																												2.45517	6.05172	0.155791
							76.9625	0.352286	87.372	0.438515																												2.51034	6.05172	0.166935
							77.1331	0.356598	87.5427	0.445177																												2.56552	6.05172	0.177438
							77.3038	0.361642	87.7133	0.456945																												2.62069	6.05172	0.203626
							77.4744	0.365734	87.884	0.469664																												2.67586	6.05172	0.21717
							77.6451	0.366866	88.0546	0.476702																												2.73103	6.05172	0.257313
							77.8157	0.36362	88.2253	0.473788																												2.78621	6.05172	0.28935
							77.9863	0.357824	88.3959	0.462481																												2.84138	6.05172	0.291314
							78.157	0.353887	88.5666	0.448238																												2.89655	6.05172	0.317474
							78.3276	0.353515	88.7372	0.435882																												2.95172	6.05172	0.318803
							78.4983	0.354365	88.9078	0.427729																												3.0069	6.05172	0.285526
							78.6689	0.355321	89.0785	0.424944																												3.06207	6.05172	0.32133
							78.8396	0.357817	89.2491	0.429011																												3.11724	6.05172	0.327664
							79.0102	0.363312	89.4198	0.441133																												3.17241	6.05172	0.350278
							79.1809	0.371381	89.5904	0.459774																												3.22759	6.05172	0.355041
							79.3515	0.378523	89.7611	0.478738																												3.28276	6.05172	0.317452
							79.5222	0.380056	89.9317	0.48907																												3.33793	6.05172	0.30002
							79.6928	0.373724	90.1024	0.485027																												3.3931	6.05172	0.308655
							79.8635	0.361365	90.273	0.468607																												3.44828	6.05172	0.314509
							80.0341	0.347455	90.4437	0.447519																												3.50345	6.05172	0.368493
							80.2048	0.336848	90.6143	0.429303																												3.55862	6.05172	0.363894
							80.3754	0.332012	90.785	0.418101																												3.61379	6.05172	0.387176
							80.5461	0.333366	90.9556	0.415556																												3.66897	6.05172	0.404432
							80.7167	0.340668	91.1263	0.422543																												3.72414	6.05172	0.433302
							80.8874	0.351839	91.2969	0.439001																												3.77931	6.05172	0.468823
							81.058	0.362747	91.4676	0.462007																												3.83448	6.05172	0.471955
							81.2287	0.369262	91.6382	0.484389																												3.88966	6.05172	0.50202
							81.3993	0.369403	91.8089	0.496658																												3.94483	6.05172	0.488104
							81.57	0.363481	91.9795	0.492485																												4	6.05172	0.492275
							81.7406	0.353084	92.1502	0.473419																												2.4	6.17241	0.154189
							81.9113	0.340403	92.3208	0.447878																												2.45517	6.17241	0.152931
							82.0819	0.327535	92.4915	0.425396																												2.51034	6.17241	0.174636
							82.2526	0.317549	92.6621	0.412008																												2.56552	6.17241	0.211414
							82.4232	0.315027	92.8328	0.409892																												2.62069	6.17241	0.227523
							82.5939	0.323251	93.0034	0.419035																												2.67586	6.17241	0.218602
							82.7645	0.339283	93.1741	0.437867																												2.73103	6.17241	0.252078
							82.9352	0.354294	93.3447	0.462434																												2.78621	6.17241	0.278963
							83.1058	0.360448	93.5154	0.485738																												2.84138	6.17241	0.280608
							83.2765	0.357109	93.686	0.499118																												2.89655	6.17241	0.306954
							83.4471	0.348412	93.8567	0.496193																												2.95172	6.17241	0.330473
							83.6177	0.33848	94.0273	0.47728																												3.0069	6.17241	0.325659
							83.7884	0.331001	94.198	0.450102																												3.06207	6.17241	0.336467
							83.959	0.327848	94.3686	0.425191																												3.11724	6.17241	0.354137
							84.1297	0.328845	94.5392	0.410201																												3.17241	6.17241	0.376948
							84.3003	0.335028	94.7099	0.407905																												3.22759	6.17241	0.355139
							84.471	0.346974	94.8805	0.417544																												3.28276	6.17241	0.340353
							84.6416	0.360825	95.0512	0.436409																												3.33793	6.17241	0.302539
							84.8123	0.369421	95.2218	0.460221																												3.3931	6.17241	0.305473
							84.9829	0.367971	95.3925	0.482952																												3.44828	6.17241	0.298657
							85.1536	0.358349	95.5631	0.497279																												3.50345	6.17241	0.331481
							85.3242	0.347079	95.7338	0.496912																												3.55862	6.17241	0.354122
							85.4949	0.340155	95.9044	0.48063																												3.61379	6.17241	0.368798
							85.6655	0.34061	96.0751	0.454525																												3.66897	6.17241	0.388518
							85.8362	0.34767	96.2457	0.428954																												3.72414	6.17241	0.392848
							86.0068	0.357742	96.4164	0.41253																												3.77931	6.17241	0.440936
							86.1775	0.366711	96.587	0.408747																												3.83448	6.17241	0.491844
							86.3481	0.371626	96.7577	0.416761																												3.88966	6.17241	0.489414
							86.5188	0.372086	96.9283	0.433605																												3.94483	6.17241	0.49413
							86.6894	0.369279	97.099	0.455397																												4	6.17241	0.487815
							86.8601	0.3647	97.2696	0.477199																												2.4	6.2931	0.13671
							87.0307	0.361332	97.4403	0.49271																												2.45517	6.2931	0.169862
							87.2014	0.361014	97.6109	0.495702																												2.51034	6.2931	0.17096
							87.372	0.361787	97.7816	0.483688																												2.56552	6.2931	0.189362
							87.5427	0.361198	97.9522	0.460781																												2.62069	6.2931	0.214949
							87.7133	0.359519	98.1229	0.435992																												2.67586	6.2931	0.261139
							87.884	0.359043	98.2935	0.417991																												2.73103	6.2931	0.236954
							88.0546	0.360971	98.4642	0.411182																												2.78621	6.2931	0.279776
							88.2253	0.364704	98.6348	0.415667																												2.84138	6.2931	0.307352
							88.3959	0.369	98.8055	0.429294																												2.89655	6.2931	0.302883
							88.5666	0.371936	98.9761	0.448938																												2.95172	6.2931	0.334922
							88.7372	0.37175	99.1468	0.470207																												3.0069	6.2931	0.351779
							88.9078	0.369184	99.3174	0.487085																												3.06207	6.2931	0.329833
							89.0785	0.365968	99.4881	0.493461																												3.11724	6.2931	0.356098
							89.2491	0.361268	99.6587	0.486275																												3.17241	6.2931	0.369751
							89.4198	0.354358	99.8294	0.467786																												3.22759	6.2931	0.362999
							89.5904	0.349421	100	0.444775																												3.28276	6.2931	0.388616
							89.7611	0.350815	100.171	0.425072																												3.33793	6.2931	0.362693
							89.9317	0.355037	100.341	0.414147																												3.3931	6.2931	0.335373
							90.1024	0.354998	100.512	0.414069																												3.44828	6.2931	0.320946
							90.273	0.349875	100.683	0.424332																												3.50345	6.2931	0.321318
							90.4437	0.342819	100.853	0.442425																												3.55862	6.2931	0.330547
							90.6143	0.335277	101.024	0.463631																												3.61379	6.2931	0.352172
							90.785	0.329518	101.195	0.481609																												3.66897	6.2931	0.39012
							90.9556	0.329437	101.365	0.490624																												3.72414	6.2931	0.401564
							91.1263	0.334891	101.536	0.487812																												3.77931	6.2931	0.406496
							91.2969	0.341464	101.706	0.473998																												3.83448	6.2931	0.453822
							91.4676	0.346473	101.877	0.453373																												3.88966	6.2931	0.499887
							91.6382	0.349676	102.048	0.432291																												3.94483	6.2931	0.504231
							91.8089	0.348834	102.218	0.417228																												4	6.2931	0.491166
							91.9795	0.341231	102.389	0.41275																												2.4	6.41379	0.146308
							92.1502	0.329596	102.56	0.420267																												2.45517	6.41379	0.161299
							92.3208	0.321242	102.73	0.43742																												2.51034	6.41379	0.18435
							92.4915	0.320855	102.901	0.458502																												2.56552	6.41379	0.181447
							92.6621	0.328724	103.072	0.47672																												2.62069	6.41379	0.19627
							92.8328	0.342248	103.242	0.487097																												2.67586	6.41379	0.241969
							93.0034	0.355198	103.413	0.487497																												2.73103	6.41379	0.264171
							93.1741	0.361855	103.584	0.477864																												2.78621	6.41379	0.265712
							93.3447	0.362122	103.754	0.460056																												2.84138	6.41379	0.298052
							93.5154	0.358626	103.925	0.438691																												2.89655	6.41379	0.318242
							93.686	0.352738	104.096	0.420799																												2.95172	6.41379	0.331724
							93.8567	0.345488	104.266	0.413139																												3.0069	6.41379	0.366206
							94.0273	0.339705	104.437	0.4187																												3.06207	6.41379	0.347087
							94.198	0.338572	104.608	0.434883																												3.11724	6.41379	0.347054
							94.3686	0.342614	104.778	0.454981																												3.17241	6.41379	0.363088
							94.5392	0.350658	104.949	0.472138																												3.22759	6.41379	0.441276
							94.7099	0.361304	105.119	0.482422																												3.28276	6.41379	0.440512
							94.8805	0.371178	105.29	0.484612																												3.33793	6.41379	0.369669
							95.0512	0.376315	105.461	0.47833																												3.3931	6.41379	0.373501
							95.2218	0.375077	105.631	0.463844																												3.44828	6.41379	0.340359
							95.3925	0.367642	105.802	0.444084																												3.50345	6.41379	0.353859
							95.5631	0.355725	105.973	0.425757																												3.55862	6.41379	0.331974
							95.7338	0.342929	106.143	0.416653																												3.61379	6.41379	0.338739
							95.9044	0.334679	106.314	0.420613																												3.66897	6.41379	0.341435
							96.0751	0.335005	106.485	0.434881																												3.72414	6.41379	0.399979
							96.2457	0.342601	106.655	0.452491																												3.77931	6.41379	0.405506
							96.4164	0.353411	106.826	0.467176																												3.83448	6.41379	0.418681
							96.587	0.364917	106.997	0.476097																												3.88966	6.41379	0.438848
							96.7577	0.374518	107.167	0.478847																												3.94483	6.41379	0.500608
							96.9283	0.377934	107.338	0.475218																												4	6.41379	0.516829
							97.099	0.371429	107.509	0.464772																												2.4	6.53448	0.157366
							97.2696	0.355001	107.679	0.448936																												2.45517	6.53448	0.165484
							97.4403	0.334752	107.85	0.432949																												2.51034	6.53448	0.188245
							97.6109	0.320788	108.02	0.423976																												2.56552	6.53448	0.18939
							97.7816	0.320388	108.191	0.425973																												2.62069	6.53448	0.207526
							97.9522	0.332265	108.362	0.436693																												2.67586	6.53448	0.242736
							98.1229	0.347114	108.532	0.450123																												2.73103	6.53448	0.281201
							98.2935	0.357288	108.703	0.461178																												2.78621	6.53448	0.271606
							98.4642	0.362664	108.874	0.467924																												2.84138	6.53448	0.258709
							98.6348	0.364907	109.044	0.470542																												2.89655	6.53448	0.315793
							98.8055	0.362393	109.215	0.469313																												2.95172	6.53448	0.336677
							98.9761	0.353093	109.386	0.463762																												3.0069	6.53448	0.334917
							99.1468	0.338546	109.556	0.45394																												3.06207	6.53448	0.350079
							99.3174	0.324643	109.727	0.442559																												3.11724	6.53448	0.376314
							99.4881	0.318033	109.898	0.434636																												3.17241	6.53448	0.370918
							99.6587	0.321335	110.068	0.433784																												3.22759	6.53448	0.419457
							99.8294	0.331593	110.239	0.439245																												3.28276	6.53448	0.38137
							100	0.343072	110.41	0.447144																												3.33793	6.53448	0.369251
							100.171	0.352483	110.58	0.453915																												3.3931	6.53448	0.412798
							100.341	0.359507	110.751	0.458254																												3.44828	6.53448	0.396052
							100.512	0.362592	110.922	0.460712																												3.50345	6.53448	0.362573
							100.683	0.359678	111.092	0.462107																												3.55862	6.53448	0.359664
							100.853	0.350805	111.263	0.462129																												3.61379	6.53448	0.349626
							101.024	0.338661	111.433	0.459474																												3.66897	6.53448	0.336133
							101.195	0.329115	111.604	0.453765																												3.72414	6.53448	0.354034
							101.365	0.32871	111.775	0.447055																												3.77931	6.53448	0.402506
							101.536	0.33817	111.945	0.442514																												3.83448	6.53448	0.426055
							101.706	0.351292	112.116	0.441637																												3.88966	6.53448	0.419981
							101.877	0.361282	112.287	0.443377																												3.94483	6.53448	0.457267
							102.048	0.365518	112.457	0.44579																												4	6.53448	0.500674
							102.218	0.364217	112.628	0.448029																												2.4	6.65517	0.154424
							102.389	0.358497	112.799	0.450825																												2.45517	6.65517	0.158817
							102.56	0.350709	112.969	0.455265																												2.51034	6.65517	0.167077
							102.73	0.343596	113.14	0.460948																												2.56552	6.65517	0.220874
							102.901	0.339844	113.311	0.465225																												2.62069	6.65517	0.182663
							103.072	0.34265	113.481	0.46485																												2.67586	6.65517	0.221098
							103.242	0.352157	113.652	0.459072																												2.73103	6.65517	0.257219
							103.413	0.36264	113.823	0.450694																												2.78621	6.65517	0.301082
							103.584	0.366458	113.993	0.443524																												2.84138	6.65517	0.292807
							103.754	0.360337	114.164	0.439339																												2.89655	6.65517	0.273121
							103.925	0.347024	114.334	0.437813																												2.95172	6.65517	0.339792
							104.096	0.332358	114.505	0.438585																												3.0069	6.65517	0.329083
							104.266	0.322899	114.676	0.442372																												3.06207	6.65517	0.314867
							104.437	0.323078	114.846	0.450011																												3.11724	6.65517	0.363049
							104.608	0.331757	115.017	0.460542																												3.17241	6.65517	0.392612
							104.778	0.343729	115.188	0.470165																												3.22759	6.65517	0.342576
							104.949	0.35428	115.358	0.47375																												3.28276	6.65517	0.378551
							105.119	0.359964	115.529	0.46869																												3.33793	6.65517	0.445657
							105.29	0.358337	115.7	0.457408																												3.3931	6.65517	0.423259
							105.461	0.349635	115.87	0.445217																												3.44828	6.65517	0.413645
							105.631	0.336677	116.041	0.436091																												3.50345	6.65517	0.429528
							105.802	0.323373	116.212	0.431343																												3.55862	6.65517	0.370768
							105.973	0.31474	116.382	0.431272																												3.61379	6.65517	0.348576
							106.143	0.315282	116.553	0.436376																												3.66897	6.65517	0.361663
							106.314	0.3259	116.724	0.446691																												3.72414	6.65517	0.345316
							106.485	0.343207	116.894	0.460351																												3.77931	6.65517	0.349182
							106.655	0.361497	117.065	0.472917																												3.83448	6.65517	0.424811
							106.826	0.375143	117.235	0.478796																												3.88966	6.65517	0.440356
							106.997	0.380237	117.406	0.474734																												3.94483	6.65517	0.432201
							107.167	0.375495	117.577	0.462487																												4	6.65517	0.455434
							107.338	0.363148	117.747	0.447468																												2.4	6.77586	0.150719
							107.509	0.347623	117.918	0.434882																												2.45517	6.77586	0.164076
							107.679	0.333507	118.089	0.427676																												2.51034	6.77586	0.170523
							107.85	0.325604	118.259	0.42702																												2.56552	6.77586	0.210373
							108.02	0.327621	118.43	0.433049																												2.62069	6.77586	0.230117
							108.191	0.339165	118.601	0.444695																												2.67586	6.77586	0.201756
							108.362	0.356857	118.771	0.459235																												2.73103	6.77586	0.21283
							108.532	0.375197	118.942	0.472363																												2.78621	6.77586	0.306085
							108.703	0.38695	119.113	0.479341																												2.84138	6.77586	0.312961
							108.874	0.387408	119.283	0.477146																												2.89655	6.77586	0.329652
							109.044	0.376492	119.454	0.466366																												2.95172	6.77586	0.265183
							109.215	0.357216	119.625	0.451075																												3.0069	6.77586	0.346624
							109.386	0.335556	119.795	0.436693																												3.06207	6.77586	0.308849
							109.556	0.318942	119.966	0.427619																												3.11724	6.77586	0.347251
							109.727	0.312952	120.137	0.426021																												3.17241	6.77586	0.418427
							109.898	0.319269	120.307	0.431742																												3.22759	6.77586	0.374106
							110.068	0.335187	120.478	0.442789																												3.28276	6.77586	0.425047
							110.239	0.354761	120.648	0.456077																												3.33793	6.77586	0.444875
							110.41	0.370642	120.819	0.468196																												3.3931	6.77586	0.415947
							110.58	0.376433	120.99	0.475966																												3.44828	6.77586	0.433553
							110.751	0.371389	121.16	0.476822																												3.50345	6.77586	0.43809
							110.922	0.360042	121.331	0.469717																												3.55862	6.77586	0.418826
							111.092	0.346938	121.502	0.456477																												3.61379	6.77586	0.386651
							111.263	0.335354	121.672	0.441845																												3.66897	6.77586	0.362957
							111.433	0.328096	121.843	0.431188																												3.72414	6.77586	0.39216
							111.604	0.327116	122.014	0.427672																												3.77931	6.77586	0.34479
							111.775	0.332789	122.184	0.431263																												3.83448	6.77586	0.348806
							111.945	0.342962	122.355	0.439741																												3.88966	6.77586	0.415078
							112.116	0.353134	122.526	0.450403																												3.94483	6.77586	0.43033
							112.287	0.359268	122.696	0.461153																												4	6.77586	0.4222
							112.457	0.35958	122.867	0.470212																												2.4	6.89655	0.150411
							112.628	0.354034	123.038	0.475109																												2.45517	6.89655	0.166594
							112.799	0.344695	123.208	0.473052																												2.51034	6.89655	0.158126
							112.969	0.336239	123.379	0.463477																												2.56552	6.89655	0.203687
							113.14	0.333072	123.549	0.449795																												2.62069	6.89655	0.253043
							113.311	0.33582	123.72	0.437558																												2.67586	6.89655	0.159507
							113.481	0.342289	123.891	0.430828																												2.73103	6.89655	0.233373
							113.652	0.34981	124.061	0.430431																												2.78621	6.89655	0.271768
							113.823	0.355026	124.232	0.43495																												2.84138	6.89655	0.320387
							113.993	0.355084	124.403	0.44273																												2.89655	6.89655	0.319106
							114.164	0.349855	124.573	0.452801																												2.95172	6.89655	0.326539
							114.334	0.342022	124.744	0.463944																												3.0069	6.89655	0.28655
							114.505	0.335323	124.915	0.473213																												3.06207	6.89655	0.356353
							114.676	0.333269	125.085	0.476442																												3.11724	6.89655	0.376918
							114.846	0.337631	125.256	0.47121																												3.17241	6.89655	0.385196
							115.017	0.347208	125.427	0.459209																												3.22759	6.89655	0.373006
							115.188	0.358772	125.597	0.445293																												3.28276	6.89655	0.432683
							115.358	0.36916	125.768	0.434271																												3.33793	6.89655	0.384132
							115.529	0.374598	125.939	0.428651																												3.3931	6.89655	0.43338
							115.7	0.370704	126.109	0.428823																												3.44828	6.89655	0.449765
							115.87	0.357476	126.28	0.434449																												3.50345	6.89655	0.450078
							116.041	0.341788	126.451	0.444973																												3.55862	6.89655	0.442395
							116.212	0.331376	126.621	0.458661																												3.61379	6.89655	0.444002
							116.382	0.3298	126.792	0.471757																												3.66897	6.89655	0.390271
							116.553	0.336919	126.962	0.479465																												3.72414	6.89655	0.383932
							116.724	0.349752	127.133	0.478345																												3.77931	6.89655	0.397825
							116.894	0.363405	127.304	0.4683																												3.83448	6.89655	0.342645
							117.065	0.374465	127.474	0.452807																												3.88966	6.89655	0.371012
							117.235	0.381384	127.645	0.437205																												3.94483	6.89655	0.426865
							117.406	0.381339	127.816	0.42624																												4	6.89655	0.43617
							117.577	0.371008	127.986	0.422683																												2.4	7.01724	0.156818
							117.747	0.352133	128.157	0.427317																												2.45517	7.01724	0.181108
							117.918	0.33246	128.328	0.439095																												2.51034	7.01724	0.159729
							118.089	0.31956	128.498	0.455022																												2.56552	7.01724	0.178178
							118.259	0.316407	128.669	0.470653																												2.62069	7.01724	0.199935
							118.43	0.32318	128.84	0.48136																												2.67586	7.01724	0.260104
							118.601	0.33839	129.01	0.483465																												2.73103	7.01724	0.20766
							118.771	0.358062	129.181	0.475351																												2.78621	7.01724	0.233767
							118.942	0.376401	129.352	0.458871																												2.84138	7.01724	0.283432
							119.113	0.386599	129.522	0.439562																												2.89655	7.01724	0.341073
							119.283	0.383173	129.693	0.42434																												2.95172	7.01724	0.322696
							119.454	0.366736	129.863	0.418271																												3.0069	7.01724	0.311981
							119.625	0.344651	130.034	0.422774																												3.06207	7.01724	0.330318
							119.795	0.326327	130.205	0.435717																												3.11724	7.01724	0.388235
							119.966	0.318236	130.375	0.452774																												3.17241	7.01724	0.412428
							120.137	0.320841	130.546	0.469285																												3.22759	7.01724	0.378843
							120.307	0.330723	130.717	0.481324																												3.28276	7.01724	0.441259
							120.478	0.344928	130.887	0.485499																												3.33793	7.01724	0.365253
							120.648	0.360517	131.058	0.479243																												3.3931	7.01724	0.477269
							120.819	0.373093	131.229	0.462979																												3.44828	7.01724	0.462824
							120.99	0.377269	131.399	0.441951																												3.50345	7.01724	0.476331
							121.16	0.368621	131.57	0.424423																												3.55862	7.01724	0.466396
							121.331	0.349549	131.741	0.417033																												3.61379	7.01724	0.464302
							121.502	0.330737	131.911	0.421414																												3.66897	7.01724	0.45468
							121.672	0.323457	132.082	0.434444																												3.72414	7.01724	0.374857
							121.843	0.331084	132.253	0.451055																												3.77931	7.01724	0.374486
							122.014	0.34711	132.423	0.466887																												3.83448	7.01724	0.409418
							122.184	0.360415	132.594	0.478846																												3.88966	7.01724	0.389053
							122.355	0.363368	132.765	0.484077																												3.94483	7.01724	0.380427
							122.526	0.356076	132.935	0.479783																												4	7.01724	0.425784
							122.696	0.345017	133.106	0.465411																												2.4	7.13793	0.170659
							122.867	0.336588	133.276	0.445271																												2.45517	7.13793	0.186902
							123.038	0.332047	133.447	0.42759																												2.51034	7.13793	0.186339
							123.208	0.329801	133.618	0.419521																												2.56552	7.13793	0.192929
							123.379	0.329586	133.788	0.422848																												2.62069	7.13793	0.204661
							123.549	0.332453	133.959	0.434274																												2.67586	7.13793	0.249622
							123.72	0.338673	134.13	0.448902																												2.73103	7.13793	0.266861
							123.891	0.345552	134.3	0.462951																												2.78621	7.13793	0.239301
							124.061	0.34898	134.471	0.473952																												2.84138	7.13793	0.224566
							124.232	0.345885	134.642	0.479672																												2.89655	7.13793	0.319842
							124.403	0.336755	134.812	0.477706																												2.95172	7.13793	0.343645
							124.573	0.32696	134.983	0.46695																												3.0069	7.13793	0.354399
							124.744	0.321814	135.154	0.45014																												3.06207	7.13793	0.343446
							124.915	0.322795	135.324	0.433988																												3.11724	7.13793	0.3459
							125.085	0.328536	135.495	0.425175																												3.17241	7.13793	0.402388
							125.256	0.335231	135.666	0.425995																												3.22759	7.13793	0.407854
							125.427	0.340411	135.836	0.434157																												3.28276	7.13793	0.412554
							125.597	0.344666	136.007	0.445742																												3.33793	7.13793	0.399419
							125.768	0.346739	136.177	0.457507																												3.3931	7.13793	0.498647
							125.939	0.344135	136.348	0.467287																												3.44828	7.13793	0.454268
							126.109	0.338142	136.519	0.473462																												3.50345	7.13793	0.477665
							126.28	0.33208	136.689	0.474315																												3.55862	7.13793	0.47614
							126.451	0.328305	136.86	0.468393																												3.61379	7.13793	0.468578
							126.621	0.327912	137.031	0.456425																												3.66897	7.13793	0.485844
							126.792	0.331523	137.201	0.442611																												3.72414	7.13793	0.466942
							126.962	0.338374	137.372	0.43257																												3.77931	7.13793	0.377479
							127.133	0.344942	137.543	0.429643																												3.83448	7.13793	0.416628
							127.304	0.347634	137.713	0.433529																												3.88966	7.13793	0.43219
							127.474	0.345779	137.884	0.441679																												3.94483	7.13793	0.410579
							127.645	0.3406	138.055	0.451189																												4	7.13793	0.370006
							127.816	0.334225	138.225	0.459986																												2.4	7.25862	0.160688
							127.986	0.329907	138.396	0.466944																												2.45517	7.25862	0.17022
							128.157	0.330634	138.567	0.470913																												2.51034	7.25862	0.183755
							128.328	0.336878	138.737	0.470051																												2.56552	7.25862	0.186177
							128.498	0.345956	138.908	0.463098																												2.62069	7.25862	0.198414
							128.669	0.354732	139.078	0.451592																												2.67586	7.25862	0.232602
							128.84	0.362008	139.249	0.440011																												2.73103	7.25862	0.284051
							129.01	0.366051	139.42	0.433012																												2.78621	7.25862	0.275535
							129.181	0.36386	139.59	0.432571																												2.84138	7.25862	0.265984
							129.352	0.355548	139.761	0.437483																												2.89655	7.25862	0.29241
							129.522	0.345301	139.932	0.445082																												2.95172	7.25862	0.3508
							129.693	0.336831	140.102	0.45335																												3.0069	7.25862	0.379844
							129.863	0.331537	140.273	0.46141																												3.06207	7.25862	0.382452
							130.034	0.330849	140.444	0.468237																												3.11724	7.25862	0.35596
							130.205	0.33637	140.614	0.47151																												3.17241	7.25862	0.397889
							130.375	0.348022	140.785	0.468523																												3.22759	7.25862	0.442027
							130.546	0.362926	140.956	0.458889																												3.28276	7.25862	0.410321
							130.717	0.37597	141.126	0.446188																												3.33793	7.25862	0.435138
							130.887	0.381615	141.297	0.436039																												3.3931	7.25862	0.486628
							131.058	0.376434	141.468	0.432133																												3.44828	7.25862	0.437928
							131.229	0.36163	141.638	0.434339																												3.50345	7.25862	0.475862
							131.399	0.342595	141.809	0.440389																												3.55862	7.25862	0.47118
							131.57	0.325987	141.98	0.448427																												3.61379	7.25862	0.507324
							131.741	0.317539	142.15	0.457484																												3.66897	7.25862	0.506701
							131.911	0.320433	142.321	0.466169																												3.72414	7.25862	0.490264
							132.082	0.334752	142.491	0.471756																												3.77931	7.25862	0.486192
							132.253	0.356785	142.662	0.471078																												3.83448	7.25862	0.404385
							132.423	0.378616	142.833	0.463046																												3.88966	7.25862	0.438219
							132.594	0.391066	143.003	0.4506																												3.94483	7.25862	0.427863
							132.765	0.388605	143.174	0.439303																												4	7.25862	0.361556
							132.935	0.371907	143.345	0.433362																												2.4	7.37931	0.167956
							133.106	0.348054	143.515	0.433435																												2.45517	7.37931	0.190626
							133.276	0.326948	143.686	0.43804																												2.51034	7.37931	0.173638
							133.447	0.316586	143.857	0.445654																												2.56552	7.37931	0.201517
							133.618	0.320718	144.027	0.454919																												2.62069	7.37931	0.195118
							133.788	0.337831	144.198	0.463837																												2.67586	7.37931	0.216099
							133.959	0.361821	144.369	0.469647																												2.73103	7.37931	0.234277
							134.13	0.383179	144.539	0.46982																												2.78621	7.37931	0.323775
							134.3	0.391862	144.71	0.463708																												2.84138	7.37931	0.253641
							134.471	0.384666	144.881	0.453596																												2.89655	7.37931	0.243727
							134.642	0.367729	145.051	0.443634																												2.95172	7.37931	0.316362
							134.812	0.350507	145.222	0.437213																												3.0069	7.37931	0.369635
							134.983	0.340096	145.392	0.435553																												3.06207	7.37931	0.379474
							135.154	0.338631	145.563	0.438381																												3.11724	7.37931	0.352815
							135.324	0.343468	145.734	0.444703																												3.17241	7.37931	0.374058
							135.495	0.351331	145.904	0.452747																												3.22759	7.37931	0.443469
							135.666	0.360558	146.075	0.46009																												3.28276	7.37931	0.39247
							135.836	0.369019	146.246	0.46451																												3.33793	7.37931	0.468976
							136.007	0.373131	146.416	0.464924																												3.3931	7.37931	0.44172
							136.177	0.370056	146.587	0.461665																												3.44828	7.37931	0.452971
							136.348	0.360822	146.758	0.456035																												3.50345	7.37931	0.485837
							136.519	0.350155	146.928	0.449631																												3.55862	7.37931	0.46351
							136.689	0.342395	147.099	0.444021																												3.61379	7.37931	0.516239
							136.86	0.338828	147.27	0.44077																												3.66897	7.37931	0.490413
							137.031	0.338761	147.44	0.441036																												3.72414	7.37931	0.508011
							137.201	0.341266	147.611	0.44463																												3.77931	7.37931	0.509436
							137.372	0.346301	147.782	0.449754																												3.83448	7.37931	0.463975
							137.543	0.353836	147.952	0.454122																												3.88966	7.37931	0.421595
							137.713	0.361254	148.123	0.456578																												3.94483	7.37931	0.435312
							137.884	0.364298	148.294	0.457655																												4	7.37931	0.38966
							138.055	0.360851	148.464	0.458428																												2.4	7.5	0.168959
							138.225	0.351326	148.635	0.458774																												2.45517	7.5	0.187425
							138.396	0.338309	148.805	0.457285																												2.51034	7.5	0.190932
							138.567	0.327234	148.976	0.453299																												2.56552	7.5	0.202072
							138.737	0.323215	149.147	0.448379																												2.62069	7.5	0.227191
							138.908	0.327685	149.317	0.445039																												2.67586	7.5	0.222412
							139.078	0.339937	149.488	0.444295																												2.73103	7.5	0.256506
							139.249	0.356675	149.659	0.445088																												2.78621	7.5	0.286091
							139.42	0.371315	149.829	0.44598																												2.84138	7.5	0.31831
							139.59	0.37651	150	0.447047																												2.89655	7.5	0.294323
							139.761	0.36769	150.171	0.449896																												2.95172	7.5	0.275597
							139.932	0.347689	150.341	0.455549																												3.0069	7.5	0.353783
							140.102	0.32655	150.512	0.462218																												3.06207	7.5	0.379714
							140.273	0.312933	150.683	0.465884																												3.11724	7.5	0.368723
							140.444	0.309788	150.853	0.4638																												3.17241	7.5	0.386086
							140.614	0.316889	151.024	0.457056																												3.22759	7.5	0.418079
							140.785	0.331655	151.195	0.449188																												3.28276	7.5	0.386195
							140.956	0.349515	151.365	0.44289																												3.33793	7.5	0.517285
							141.126	0.365596	151.536	0.438743																												3.3931	7.5	0.418434
							141.297	0.374735	151.706	0.436687																												3.44828	7.5	0.460248
							141.468	0.372827	151.877	0.437699																												3.50345	7.5	0.480542
							141.638	0.359418	152.048	0.443435																												3.55862	7.5	0.490944
							141.809	0.339421	152.218	0.453997																												3.61379	7.5	0.483068
							141.98	0.321804	152.389	0.466124																												3.66897	7.5	0.502817
							142.15	0.314145	152.56	0.474181																												3.72414	7.5	0.525296
							142.321	0.317796	152.73	0.473832																												3.77931	7.5	0.521651
							142.491	0.329423	152.901	0.465232																												3.83448	7.5	0.550162
							142.662	0.3446	153.072	0.452502																												3.88966	7.5	0.529358
							142.833	0.35934	153.242	0.440354																												3.94483	7.5	0.410763
							143.003	0.369859	153.413	0.431682																												4	7.5	0.437448
							143.174	0.372795	153.584	0.427928
							143.345	0.367502	153.754	0.430254
							143.515	0.356376	153.925	0.43932
							143.686	0.343006	154.096	0.453852
							143.857	0.331711	154.266	0.469716
							144.027	0.326806	154.437	0.480778
							144.198	0.330129	154.608	0.481729
							144.369	0.339059	154.778	0.471566
							144.539	0.348506	154.949	0.454583
							144.71	0.354615	155.119	0.43747
							144.881	0.356056	155.29	0.42554
							145.051	0.353672	155.461	0.421427
							145.222	0.349822	155.631	0.425736
							145.392	0.346525	155.802	0.437565
							145.563	0.344149	155.973	0.454414
							145.734	0.342348	156.143	0.472016
							145.904	0.340298	156.314	0.484551
							146.075	0.337197	156.485	0.486324
							146.246	0.333394	156.655	0.475348
							146.416	0.330843	156.826	0.455742
							146.587	0.331632	156.997	0.435572
							146.758	0.335426	157.167	0.421991
							146.928	0.340087	157.338	0.418285
							147.099	0.344318	157.509	0.424153
							147.27	0.347556	157.679	0.437305
							147.44	0.349298	157.85	0.454629
							147.611	0.349272	158.02	0.47225
							147.782	0.346701	158.191	0.484986
							147.952	0.341352	158.362	0.487281
							148.123	0.335888	158.532	0.476667
							148.294	0.333653	158.703	0.456783
							148.464	0.335689	158.874	0.435956
							148.635	0.34058	159.044	0.422068
							148.805	0.346025	159.215	0.418593
							148.976	0.350826	159.386	0.424625
							149.147	0.354362	159.556	0.437308
							149.317	0.355282	159.727	0.453616
							149.488	0.352759	159.898	0.470164
							149.659	0.347227	160.068	0.482333
							149.829	0.339653	160.239	0.485158
							150	0.331694	160.41	0.476284
							150.171	0.326195	160.58	0.458559
							150.341	0.325751	160.751	0.439248
							150.512	0.331287	160.922	0.425726
							150.683	0.341802	161.092	0.421483
							150.853	0.354312	161.263	0.425887
							151.024	0.363323	161.433	0.43659
							151.195	0.363168	161.604	0.451069
							151.365	0.353179	161.775	0.466135
							151.536	0.338211	161.945	0.477524
							151.706	0.324198	162.116	0.481168
							151.877	0.315676	162.287	0.475221
							152.048	0.315367	162.457	0.461459
							152.218	0.323349	162.628	0.445022
							152.389	0.337425	162.799	0.431847
							152.56	0.35435	162.969	0.425588
							152.73	0.369254	163.14	0.426926
							152.901	0.376257	163.311	0.434869
							153.072	0.372073	163.481	0.447382
							153.242	0.358194	163.652	0.461071
							153.413	0.340561	163.823	0.471873
							153.584	0.325889	163.993	0.476699
							153.754	0.317545	164.164	0.474253
							153.925	0.316847	164.334	0.465098
							154.096	0.324996	164.505	0.451855
							154.266	0.340159	164.676	0.438689
							154.437	0.356152	164.846	0.429677
							154.608	0.366183	165.017	0.42746
							154.778	0.366142	165.188	0.432671
							154.949	0.356219	165.358	0.4435
							155.119	0.341142	165.529	0.456124
							155.29	0.326473	165.7	0.466651
							155.461	0.315377	165.87	0.472781
							155.631	0.309094	166.041	0.473519
							155.802	0.309241	166.212	0.468359
							155.973	0.317141	166.382	0.457824
							156.143	0.330539	166.553	0.444579
							156.314	0.343613	166.724	0.433166
							156.485	0.350457	166.894	0.428033
							156.655	0.34797	167.065	0.431097
							156.826	0.338271	167.235	0.44057
							156.997	0.328408	167.406	0.452323
							157.167	0.324103	167.577	0.462667
							157.338	0.324512	167.747	0.4697
							157.509	0.325668	167.918	0.472441
							157.679	0.326261	168.089	0.469805
							157.85	0.328211	168.259	0.461251
							158.02	0.332284	168.43	0.448543
							158.191	0.336477	168.601	0.43628
							158.362	0.339337	168.771	0.42972
							158.532	0.341368	168.942	0.431367
							158.703	0.343505	169.113	0.43954
							158.874	0.345967	169.283	0.450237
							159.044	0.347147	169.454	0.459997
							159.215	0.344277	169.625	0.466939
							159.386	0.336549	169.795	0.470018
							159.556	0.327004	169.966	0.468299
							159.727	0.321315	170.137	0.46136
							159.898	0.323069	170.307	0.45059
							160.068	0.329938	170.478	0.439801
							160.239	0.337689	170.648	0.433591
							160.41	0.344576	170.819	0.434336
							160.58	0.349398	170.99	0.44084
							160.751	0.350746	171.16	0.449788
							160.922	0.348927	171.331	0.458003
							161.092	0.345548	171.502	0.463485
							161.263	0.341514	171.672	0.465356
							161.433	0.337086	171.843	0.463545
							161.604	0.333484	172.014	0.45856
							161.775	0.331555	172.184	0.451549
							161.945	0.329374	172.355	0.44456
							162.116	0.325652	172.526	0.440176
							162.287	0.322733	172.696	0.440161
							162.457	0.323804	172.867	0.444245
							162.628	0.330421	173.038	0.450303
							162.799	0.341901	173.208	0.455642
							162.969	0.354291	173.379	0.458377
							163.14	0.360832	173.549	0.458211
							163.311	0.356287	173.72	0.456313
							163.481	0.342677	173.891	0.454225
							163.652	0.327003	174.061	0.452561
							163.823	0.314315	174.232	0.450916
							163.993	0.307689	174.403	0.449161
							164.164	0.310665	174.573	0.448213
							164.334	0.323367	174.744	0.448952
							164.505	0.340407	174.915	0.450793
							164.676	0.354874	175.085	0.451977
							164.846	0.361832	175.256	0.451263
							165.017	0.3588	175.427	0.449263
							165.188	0.346801	175.597	0.448206
							165.358	0.331225	175.768	0.450078
							165.529	0.319042	175.939	0.454472
							165.7	0.314736	176.109	0.458483
							165.87	0.319182	176.28	0.459409
							166.041	0.330281	176.451	0.457243
							166.212	0.344066	176.621	0.453847
							166.382	0.35571	176.792	0.450391
							166.553	0.361102	176.962	0.446687
							166.724	0.358567	177.133	0.442713
							166.894	0.350286	177.304	0.43998
							167.065	0.34143	177.474	0.441067
							167.235	0.336158	177.645	0.447462
							167.406	0.334781	177.816	0.457421
							167.577	0.33582	177.986	0.466196
							167.747	0.338861	178.157	0.469292
							167.918	0.343727	178.328	0.465735
							168.089	0.34848	178.498	0.457897
							168.259	0.351091	178.669	0.448772
							168.43	0.350959	178.84	0.440336
							168.601	0.347143	179.01	0.434117
							168.771	0.338958	179.181	0.432108
							168.942	0.328809	179.352	0.436276
							169.113	0.320747	179.522	0.446816
							169.283	0.317257	179.693	0.460781
							169.454	0.318711	179.863	0.472669
							169.625	0.323894	180.034	0.477174
							169.795	0.330767	180.205	0.472338
							169.966	0.33707	180.375	0.460504
							170.137	0.340537	180.546	0.446361
							170.307	0.339888	180.717	0.434272
							170.478	0.335503	180.887	0.427209
							170.648	0.329137	181.058	0.427003
							170.819	0.323275	181.229	0.434242
							170.99	0.320807	181.399	0.447587
							171.16	0.324302	181.57	0.463469
							171.331	0.332656	181.741	0.476682
							171.502	0.340987	181.911	0.481892
							171.672	0.345221	182.082	0.476251
							171.843	0.344349	182.253	0.461708
							172.014	0.339509	182.423	0.444226
							172.184	0.334143	182.594	0.43015
							172.355	0.332076	182.765	0.423401
							172.526	0.333916	182.935	0.42512
							172.696	0.338685	183.106	0.434332
							172.867	0.346295	183.276	0.448581
							173.038	0.355085	183.447	0.464437
							173.208	0.36025	183.618	0.477589
							173.379	0.357351	183.788	0.483064
							173.549	0.346864	183.959	0.477426
							173.72	0.333387	184.13	0.462131
							173.891	0.32239	184.3	0.443643
							174.061	0.318037	184.471	0.429278
							174.232	0.321743	184.642	0.423233
							174.403	0.33158	184.812	0.425883
							174.573	0.34461	184.983	0.435233
							174.744	0.357655	185.154	0.448566
							174.915	0.365233	185.324	0.463133
							175.085	0.362171	185.495	0.47551
							175.256	0.34859	185.666	0.481152
							175.427	0.330292	185.836	0.476527
							175.597	0.315427	186.007	0.462662
							175.768	0.310073	186.177	0.445517
							175.939	0.315159	186.348	0.432053
							176.109	0.327083	186.519	0.426186
							176.28	0.341075	186.689	0.428013
							176.451	0.353421	186.86	0.435601
							176.621	0.361312	187.031	0.446841
							176.792	0.362117	187.201	0.459726
							176.962	0.355254	187.372	0.471262
							177.133	0.344069	187.543	0.47727
							177.304	0.333288	187.713	0.474625
							177.474	0.326023	187.884	0.464002
							177.645	0.323154	188.055	0.4499
							177.816	0.32393	188.225	0.437748
							177.986	0.327789	188.396	0.430931
							178.157	0.334768	188.567	0.430147
							178.328	0.343172	188.737	0.434684
							178.498	0.349907	188.908	0.443537
							178.669	0.352892	189.078	0.455045
							178.84	0.351207	189.249	0.466075
							179.01	0.345036	189.42	0.472777
							179.181	0.336401	189.59	0.472739
							179.352	0.327706	189.761	0.466269
							179.522	0.320681	189.932	0.455847
							179.693	0.317699	190.102	0.444754
							179.863	0.322158	190.273	0.435925
							180.034	0.334597	190.444	0.431466
							180.205	0.349964	190.614	0.432645
							180.375	0.360718	190.785	0.439536
							180.546	0.361716	190.956	0.450265
							180.717	0.352104	191.126	0.461202
							180.887	0.335982	191.297	0.468815
							181.058	0.321143	191.468	0.471397
							181.229	0.313576	191.638	0.468848
							181.399	0.313769	191.809	0.461694
							181.57	0.320327	191.98	0.451195
							181.741	0.332534	192.15	0.440041
							181.911	0.347705	192.321	0.43204
							182.082	0.360319	192.491	0.430469
							182.253	0.365723	192.662	0.436104
							182.423	0.362056	192.833	0.446506
							182.594	0.350432	193.003	0.457528
							182.765	0.335651	193.174	0.465919
							182.935	0.324292	193.345	0.470417
							183.106	0.319715	193.515	0.470587
							183.276	0.320649	193.686	0.465683
							183.447	0.325125	193.857	0.45564
							183.618	0.332941	194.027	0.442984
							183.788	0.342749	194.198	0.432732
							183.959	0.350709	194.369	0.429509
							184.13	0.353517	194.539	0.434391
							184.3	0.350625	194.71	0.444467
							184.471	0.344117	194.881	0.455322
							184.642	0.337039	195.051	0.463868
							184.812	0.331265	195.222	0.469013
							184.983	0.3274	195.392	0.470277
							185.154	0.325616	195.563	0.466655
							185.324	0.326033	195.734	0.457607
							185.495	0.329245	195.904	0.445272
							185.666	0.335029	196.075	0.434726
							185.836	0.34098	196.246	0.430903
							186.007	0.345406	196.416	0.435034
							186.177	0.348409	196.587	0.44424
							186.348	0.349452	196.758	0.454186
							186.519	0.347436	196.928	0.461841
							186.689	0.342048	197.099	0.466207
							186.86	0.334138	197.27	0.467224
							187.031	0.325707	197.44	0.464517
							187.201	0.319561	197.611	0.457644
							187.372	0.318031	197.782	0.447844
							187.543	0.322601	197.952	0.438901
							187.713	0.332889	198.123	0.435099
							187.884	0.345632	198.294	0.437969
							188.055	0.356017	198.464	0.445327
							188.225	0.359698	198.635	0.453259
							188.396	0.354992	198.805	0.458839
							188.567	0.343991	198.976	0.461371
							188.737	0.331082	199.147	0.461635
							188.908	0.320865	199.317	0.460263
							189.078	0.316942	199.488	0.456954
							189.249	0.320791	199.659	0.451476
							189.42	0.331259	199.829	0.445353
							189.59	0.346093	200	0.441669
							189.761	0.361924	200.171	0.442503
							189.932	0.373508	200.341	0.446871
							190.102	0.375361	200.512	0.451607
							190.273	0.365901	200.683	0.454211
							190.444	0.349292	200.853	0.45465
							190.614	0.332944	201.024	0.454638
							190.785	0.322658	201.195	0.455534
							190.956	0.31964	201.365	0.456756
							191.126	0.32296	201.536	0.456299
							191.297	0.331975	201.706	0.453261
							191.468	0.34484	201.877	0.449465
							191.638	0.358421	202.048	0.447589
							191.809	0.368889	202.218	0.448005
							191.98	0.371515	202.389	0.448678
							192.15	0.363558	202.56	0.448065
							192.321	0.347412	202.73	0.447041
							192.491	0.328981	202.901	0.447891
							192.662	0.315039	203.072	0.451909
							192.833	0.310009	203.242	0.457681
							193.003	0.314746	203.413	0.46165
							193.174	0.328489	203.584	0.461148
							193.345	0.347036	203.754	0.457005
							193.515	0.362067	203.925	0.452182
							193.686	0.366961	204.096	0.448226
							193.857	0.360146	204.266	0.444641
							194.027	0.344782	204.437	0.441359
							194.198	0.328121	204.608	0.440086
							194.369	0.317296	204.778	0.442934
							194.539	0.315599	204.949	0.45024
							194.71	0.323058	205.119	0.459483
							194.881	0.33719	205.29	0.466298
							195.051	0.353173	205.461	0.467399
							195.222	0.364383	205.631	0.462945
							195.392	0.364963	205.802	0.455581
							195.563	0.354342	205.973	0.447635
							195.734	0.337474	206.143	0.440435
							195.904	0.321243	206.314	0.43561
							196.075	0.311491	206.485	0.435276
							196.246	0.311239	206.655	0.440571
							196.416	0.320193	206.826	0.450337
							196.587	0.335318	206.997	0.461175
							196.758	0.351751	207.167	0.468945
							196.928	0.364168	207.338	0.470819
							197.099	0.367577	207.509	0.466476
							197.27	0.359875	207.679	0.457636
							197.44	0.344461	207.85	0.446946
							197.611	0.327923	208.02	0.437479
							197.782	0.315808	208.191	0.432323
							197.952	0.311695	208.362	0.433445
							198.123	0.316979	208.532	0.440562
							198.294	0.330343	208.703	0.451118
							198.464	0.348127	208.874	0.461523
							198.635	0.365211	209.044	0.468749
							198.805	0.375429	209.215	0.471002
							198.976	0.373482	209.386	0.467515
							199.147	0.358899	209.556	0.458756
							199.317	0.337954	209.727	0.447218
							199.488	0.320409	209.898	0.437126
							199.659	0.312873	210.068	0.432379
							199.829	0.314786	210.239	0.43443
							200	0.322427	210.41	0.441766
							200.171	0.33371	210.58	0.451153
							200.341	0.346536	210.751	0.459631
							200.512	0.357306	210.922	0.465658
							200.683	0.362434	211.092	0.468414
							200.853	0.359204	211.263	0.466674
							201.024	0.347664	211.433	0.459707
							201.195	0.332044	211.604	0.449393
							201.365	0.318814	211.775	0.440069
							201.536	0.313008	211.945	0.435656
							201.706	0.315551	212.116	0.437161
							201.877	0.323924	212.287	0.442682
							202.048	0.334894	212.457	0.449347
							202.218	0.34594	212.628	0.455368
							202.389	0.355016	212.799	0.46043
							202.56	0.360181	212.969	0.464177
							202.73	0.359703	213.14	0.464985
							202.901	0.353098	213.311	0.461256
							203.072	0.342104	213.481	0.453814
							203.242	0.330718	213.652	0.445978
							203.413	0.323649	213.823	0.44106
							203.584	0.32435	213.993	0.440148
							203.754	0.333237	214.164	0.442141
							203.925	0.346408	214.334	0.44544
							204.096	0.357248	214.505	0.449446
							204.266	0.360641	214.676	0.454351
							204.437	0.355476	214.846	0.459666
							204.608	0.344593	215.017	0.463513
							204.778	0.333085	215.188	0.463789
							204.949	0.326047	215.358	0.459954
							205.119	0.326569	215.529	0.453526
							205.29	0.334529	215.7	0.446961
							205.461	0.346438	215.87	0.442151
							205.631	0.357342	216.041	0.439834
							205.802	0.362724	216.212	0.440124
							205.973	0.360287	216.382	0.443146
							206.143	0.350968	216.553	0.448793
							206.314	0.338949	216.724	0.456057
							206.485	0.330008	216.894	0.462942
							206.655	0.328281	217.065	0.467057
							206.826	0.334256	217.235	0.466491
							206.997	0.345059	217.406	0.460843
							207.167	0.355872	217.577	0.451851
							207.338	0.362963	217.747	0.442712
							207.509	0.365482	217.918	0.436449
							207.679	0.364018	218.089	0.434753
							207.85	0.359948	218.259	0.437837
							208.02	0.355841	218.43	0.444788
							208.191	0.353538	218.601	0.453976
							208.362	0.352838	218.771	0.463313
							208.532	0.352116	218.942	0.470199
							208.703	0.349929	219.113	0.471746
							208.874	0.346728	219.283	0.466207
							209.044	0.345048	219.454	0.454915
							209.215	0.347591	219.625	0.44231
							209.386	0.354097	219.795	0.433354
							209.556	0.360294	219.966	0.430784
							209.727	0.361724	220.137	0.434499
							209.898	0.358283	220.307	0.44274
							210.068	0.353438	220.478	0.45334
							210.239	0.349401	220.648	0.464017
							210.41	0.345331	220.819	0.472052
							210.58	0.340813	220.99	0.474321
							210.751	0.338116	221.16	0.468678
							210.922	0.33907	221.331	0.456271
							211.092	0.342832	221.502	0.442073
							211.263	0.347259	221.672	0.431991
							211.433	0.34937	221.843	0.429234
							211.604	0.347114	222.014	0.433446
							211.775	0.342786	222.184	0.442383
							211.945	0.341578	222.355	0.45345
							212.116	0.345503	222.526	0.464068
							212.287	0.351162	222.696	0.471644
							212.457	0.353541	222.867	0.473659
							212.628	0.350305	223.038	0.468406
							212.799	0.341881	223.208	0.456779
							212.969	0.330044	223.379	0.443178
							213.14	0.319021	223.549	0.433251
							213.311	0.314454	223.72	0.430338
							213.481	0.319607	223.891	0.434315
							213.652	0.33385	224.061	0.442949
							213.823	0.352733	224.232	0.453308
							213.993	0.369294	224.403	0.462572
							214.164	0.376562	224.573	0.468675
							214.334	0.370659	224.744	0.470281
							214.505	0.353294	224.915	0.466459
							214.676	0.331048	225.085	0.457513
							214.846	0.311008	225.256	0.446238
							215.017	0.299605	225.427	0.437101
							215.188	0.302737	225.597	0.433554
							215.358	0.321045	225.768	0.436295
							215.529	0.347628	225.939	0.443506
							215.7	0.372177	226.109	0.452057
							215.87	0.385309	226.28	0.459189
							216.041	0.382091	226.451	0.463729
							216.212	0.364209	226.621	0.465565
							216.382	0.338696	226.792	0.46427
							216.553	0.314784	226.962	0.459158
							216.724	0.300722	227.133	0.450943
							216.894	0.301494	227.304	0.442607
							217.065	0.317218	227.474	0.437844
							217.235	0.341658	227.645	0.438494
							217.406	0.364365	227.816	0.443354
							217.577	0.37636	227.986	0.449402
							217.747	0.374386	228.157	0.454389
							217.918	0.361311	228.328	0.458119
							218.089	0.343414	228.498	0.461163
							218.259	0.326701	228.669	0.462945
							218.43	0.315135	228.84	0.461621
							218.601	0.311069	229.01	0.456139
							218.771	0.315332	229.181	0.448314
							218.942	0.326275	229.352	0.442099
							219.113	0.339406	229.522	0.440289
							219.283	0.349895	229.693	0.44234
							219.454	0.354293	229.863	0.44581
							219.625	0.351303	230.034	0.449344
							219.795	0.343401	230.205	0.453381
							219.966	0.335104	230.375	0.458301
							220.137	0.329214	230.546	0.46276
							220.307	0.326469	230.717	0.464034
							220.478	0.326631	230.887	0.460276
							220.648	0.329401	231.058	0.452798
							220.819	0.335351	231.229	0.445525
							220.99	0.34469	231.399	0.441563
							221.16	0.354909	231.57	0.440983
							221.331	0.361562	231.741	0.442413
							221.502	0.360703	231.911	0.445487
							221.672	0.352048	232.082	0.450639
							221.843	0.339344	232.253	0.457271
							222.014	0.327566	232.423	0.463065
							222.184	0.320814	232.594	0.465133
							222.355	0.321512	232.765	0.462032
							222.526	0.329852	232.935	0.455166
							222.696	0.343204	233.106	0.447874
							222.867	0.355684	233.276	0.442737
							223.038	0.361736	233.447	0.440325
							223.208	0.360169	233.618	0.440584
							223.379	0.352648	233.788	0.443914
							223.549	0.341805	233.959	0.450131
							223.72	0.332238	234.13	0.457345
							223.891	0.3285	234.3	0.462637
							224.061	0.331602	234.471	0.463841
							224.232	0.338265	234.642	0.460826
							224.403	0.344294	234.812	0.455311
							224.573	0.347689	234.983	0.449454
							224.744	0.347507	235.154	0.444596
							224.915	0.343795	235.324	0.441537
							225.085	0.339634	235.495	0.441376
							225.256	0.338171	235.666	0.444904
							225.427	0.339031	235.836	0.451107
							225.597	0.340203	236.007	0.457156
							225.768	0.340859	236.177	0.460295
							225.939	0.34055	236.348	0.459775
							226.109	0.337766	236.519	0.457017
							226.28	0.331995	236.689	0.453874
							226.451	0.326397	236.86	0.450945
							226.621	0.324902	237.031	0.447939
							226.792	0.328074	237.201	0.445404
							226.962	0.334412	237.372	0.445037
							227.133	0.341835	237.543	0.447774
							227.304	0.346965	237.713	0.452177
							227.474	0.346402	237.884	0.455353
							227.645	0.339788	238.055	0.455499
							227.816	0.330347	238.225	0.453452
							227.986	0.321894	238.396	0.451745
							228.157	0.316436	238.567	0.451945
							228.328	0.315165	238.737	0.453089
							228.498	0.319462	238.908	0.453184
							228.669	0.328982	239.078	0.451895
							228.84	0.340292	239.249	0.450834
							229.01	0.34912	239.42	0.451171
							229.181	0.353207	239.59	0.451949
							229.352	0.352531	239.761	0.451251
							229.522	0.347596	239.932	0.448646
							229.693	0.33964	240.102	0.446123
							229.863	0.331037	240.273	0.446489
							230.034	0.323806	240.444	0.45064
							230.205	0.319576	240.614	0.456351
							230.375	0.321711	240.785	0.460066
							230.546	0.332525	240.956	0.460033
							230.717	0.348333	241.126	0.457294
							230.887	0.36171	241.297	0.453658
							231.058	0.367806	241.468	0.449683
							231.229	0.36573	241.638	0.445171
							231.399	0.356616	241.809	0.440946
							231.57	0.343322	241.98	0.439318
							231.741	0.329809	242.15	0.442552
							231.911	0.3189	242.321	0.450707
							232.082	0.313167	242.491	0.460671
							232.253	0.315943	242.662	0.467585
							232.423	0.327667	242.833	0.468143
							232.594	0.343644	243.003	0.462762
							232.765	0.357451	243.174	0.45435
							232.935	0.364613	243.345	0.445643
							233.106	0.363595	243.515	0.43834
							233.276	0.35467	243.686	0.433961
							233.447	0.339355	243.857	0.434315
							233.618	0.321798	244.027	0.440664
							233.788	0.308178	244.198	0.45227
							233.959	0.303385	244.369	0.4654
							234.13	0.308947	244.539	0.47426
							234.3	0.322556	244.71	0.474428
							234.471	0.338869	244.881	0.466043
							234.642	0.351749	245.051	0.453283
							234.812	0.356426	245.222	0.441007
							234.983	0.351172	245.392	0.432394
							235.154	0.337691	245.563	0.429014
							235.324	0.320454	245.734	0.431737
							235.495	0.305796	245.904	0.440812
							235.666	0.299896	246.075	0.454806
							235.836	0.305493	246.246	0.469476
							236.007	0.319938	246.416	0.478625
							236.177	0.336756	246.587	0.477627
							236.348	0.349526	246.758	0.466841
							236.519	0.354338	246.928	0.451365
							236.689	0.350117	247.099	0.437361
							236.86	0.33913	247.27	0.428734
							237.031	0.327166	247.44	0.426741
							237.201	0.320339	247.611	0.431438
							237.372	0.321206	247.782	0.442335
							237.543	0.328365	247.952	0.45735
							237.713	0.338797	248.123	0.471803
							237.884	0.348581	248.294	0.479784
							238.055	0.353775	248.464	0.477488
							238.225	0.352861	248.635	0.465802
							238.396	0.347307	248.805	0.449905
							238.567	0.339462	248.976	0.436004
							238.737	0.331621	249.147	0.428
							238.908	0.326967	249.317	0.426956
							239.078	0.328485	249.488	0.432664
							239.249	0.335747	249.659	0.444221
							239.42	0.345084	249.829	0.458875
							239.59	0.352781	250	0.471705
							239.761	0.356262	250.171	0.477785
							239.932	0.354082	250.341	0.474819
							240.102	0.347946	250.512	0.46413
							240.273	0.342037	250.683	0.449969
							240.444	0.338915	250.853	0.437396
							240.614	0.337729	251.024	0.429897
							240.785	0.337432	251.195	0.428846
							240.956	0.338543	251.365	0.434422
							241.126	0.340583	251.536	0.44551
							241.297	0.341444	251.706	0.45872
							241.468	0.339971	251.877	0.469254
							241.638	0.336559	252.048	0.473628
							241.809	0.331511	252.218	0.471095
							241.98	0.32518	252.389	0.462972
							242.15	0.320398	252.56	0.451838
							242.321	0.320751	252.73	0.440963
							242.491	0.325992	252.901	0.433403
							242.662	0.332809	253.072	0.43138
							242.833	0.339064	253.242	0.435885
							243.003	0.344112	253.413	0.445666
							243.174	0.346743	253.584	0.456898
							243.345	0.345101	253.754	0.465317
							243.515	0.338198	253.925	0.468873
							243.686	0.327989	254.096	0.467789
							243.857	0.318447	254.266	0.462853
							244.027	0.31325	254.437	0.454843
							244.198	0.31501	254.608	0.445352
							244.369	0.323309	254.778	0.437232
							244.539	0.334268	254.949	0.433749
							244.71	0.344227	255.119	0.436712
							244.881	0.351516	255.29	0.444797
							245.051	0.354062	255.461	0.454143
							245.222	0.349229	255.631	0.46125
							245.392	0.337457	255.802	0.464997
							245.563	0.323855	255.973	0.465724
							245.734	0.315394	256.143	0.463424
							245.904	0.316036	256.314	0.457633
							246.075	0.325687	256.485	0.448993
							246.246	0.340685	256.655	0.440352
							246.416	0.353409	256.826	0.435656
							246.587	0.356652	256.997	0.437166
							246.758	0.349903	257.167	0.443653
							246.928	0.337583	257.338	0.451649
							247.099	0.324694	257.509	0.458347
							247.27	0.316429	257.679	0.462785
							247.44	0.31587	257.85	0.464752
							247.611	0.320983	258.02	0.463638
							247.782	0.328185	258.191	0.458759
							247.952	0.33639	258.362	0.450727
							248.123	0.345039	258.532	0.44233
							248.294	0.350674	258.703	0.43737
							248.464	0.349319	258.874	0.438017
							248.635	0.341161	259.044	0.443346
							248.805	0.330404	259.215	0.450588
							248.976	0.321859	259.386	0.45729
							249.147	0.318453	259.556	0.462024
							249.317	0.319353	259.727	0.463883
							249.488	0.321075	259.898	0.462274
							249.659	0.321769	260.068	0.457307
							249.829	0.323892	260.239	0.45022
							250	0.330512	260.41	0.4434
							250.171	0.339725	260.58	0.439557
							250.341	0.345681	260.751	0.440229
							250.512	0.344824	260.922	0.444911
							250.683	0.338175	261.092	0.45158
							250.853	0.328115	261.263	0.457834
							251.024	0.316927	261.433	0.461641
							251.195	0.307859	261.604	0.461821
							251.365	0.304073	261.775	0.458541
							251.536	0.306921	261.945	0.453289
							251.706	0.316584	262.116	0.448026
							251.877	0.33149	262.287	0.444274
							252.048	0.346036	262.457	0.442952
							252.218	0.353485	262.628	0.444547
							252.389	0.351018	262.799	0.448829
							252.56	0.341011	262.969	0.454394
							252.73	0.329078	263.14	0.458922
							252.901	0.320538	263.311	0.460242
							253.072	0.31829	263.481	0.457637
							253.242	0.321873	263.652	0.452507
							253.413	0.327894	263.823	0.44764
							253.584	0.333328	263.993	0.445296
							253.754	0.337806	264.164	0.44578
							253.925	0.341063	264.334	0.44801
							254.096	0.342322	264.505	0.451114
							254.266	0.341678	264.676	0.454735
							254.437	0.339034	264.846	0.457999
							254.608	0.334866	265.017	0.459169
							254.778	0.330892	265.188	0.4568
							254.949	0.328071	265.358	0.451261
							255.119	0.326335	265.529	0.445136
							255.29	0.325334	265.7	0.441842
							255.461	0.324724	265.87	0.443288
							255.631	0.324801	266.041	0.448503
							255.802	0.326683	266.212	0.454634
							255.973	0.331071	266.382	0.459264
							256.143	0.336967	266.553	0.461462
							256.314	0.340847	266.724	0.460993
							256.485	0.339264	266.894	0.457529
							256.655	0.332348	267.065	0.45118
							256.826	0.323327	267.235	0.44359
							256.997	0.315772	267.406	0.43794
							257.167	0.311879	267.577	0.437359
							257.338	0.312393	267.747	0.44289
							257.509	0.316748	267.918	0.452522
							257.679	0.323545	268.089	0.462092
							257.85	0.331559	268.259	0.467627
							258.02	0.338496	268.43	0.467428
							258.191	0.340703	268.601	0.462222
							258.362	0.336851	268.771	0.453815
							258.532	0.328958	268.942	0.444271
							258.703	0.319459	269.113	0.436156
							258.874	0.310748	269.283	0.4324
							259.044	0.305657	269.454	0.435112
							259.215	0.305645	269.625	0.444321
							259.386	0.310055	269.795	0.457343
							259.556	0.317536	269.966	0.46916
							259.727	0.326526	270.137	0.474529
							259.898	0.333751	270.307	0.471232
							260.068	0.335459	270.478	0.461296
							260.239	0.331633	270.648	0.448849
							260.41	0.325367	270.819	0.437653
							260.58	0.319144	270.99	0.430517
							260.751	0.314661	271.16	0.42942
							260.922	0.313086	271.331	0.435214
							261.092	0.314542	271.502	0.447104
							261.263	0.318426	271.672	0.462033
							261.433	0.32372	271.843	0.474479
							261.604	0.329084	272.014	0.478567
							261.775	0.332986	272.184	0.472206
							261.945	0.334089	272.355	0.458771
							262.116	0.332748	272.526	0.444139
							262.287	0.33047	272.696	0.432968
							262.457	0.327328	272.867	0.42766
							262.628	0.322753	273.038	0.429054
							262.799	0.318894	273.208	0.437019
							262.969	0.319207	273.379	0.450287
							263.14	0.324301	273.549	0.465525
							263.311	0.331467	273.72	0.477015
							263.481	0.337775	273.891	0.479146
							263.652	0.341239	274.061	0.470667
							263.823	0.340529	274.232	0.455893
							263.993	0.335501	274.403	0.44124
							264.164	0.3277	274.573	0.431256
							264.334	0.319114	274.744	0.427667
							264.505	0.311648	274.915	0.43057
							264.676	0.30943	275.085	0.43945
							264.846	0.316844	275.256	0.452809
							265.017	0.331829	275.427	0.467002
							265.188	0.346131	275.597	0.47646
							265.358	0.352251	275.768	0.47671
							265.529	0.348455	275.939	0.467746
							265.7	0.337966	276.109	0.454013
							265.87	0.325992	276.28	0.441077
							266.041	0.317731	276.451	0.432574
							266.212	0.316249	276.621	0.429777
							266.382	0.320593	276.792	0.432836
							266.553	0.327608	276.962	0.441435
							266.724	0.3351	277.133	0.4539
							266.894	0.340665	277.304	0.466226
							267.065	0.341117	277.474	0.473389
							267.235	0.336199	277.645	0.472562
							267.406	0.330174	277.816	0.464861
							267.577	0.327963	277.986	0.453954
							267.747	0.330255	278.157	0.443539
							267.918	0.33429	278.328	0.436024
							268.089	0.33747	278.498	0.432778
							268.259	0.33818	278.669	0.4348
							268.43	0.335171	278.84	0.442308
							268.601	0.329583	279.01	0.45336
							268.771	0.325486	279.181	0.46368
							268.942	0.324834	279.352	0.469083
							269.113	0.32643	279.522	0.468323
							269.283	0.330065	279.693	0.463067
							269.454	0.336366	279.863	0.45561
							269.625	0.342944	280.034	0.447521
							269.795	0.345586	280.205	0.440166
							269.966	0.343206	280.375	0.43554
							270.137	0.338255	280.546	0.435906
							270.307	0.33261	280.717	0.44203
							270.478	0.326627	280.887	0.451657
							270.648	0.322268	281.058	0.460434
							270.819	0.321695	281.229	0.465045
							270.99	0.323771	281.399	0.465245
							271.16	0.327214	281.57	0.462587
							271.331	0.332461	281.741	0.457981
							271.502	0.337754	281.911	0.45139
							271.672	0.3394	282.082	0.443622
							271.843	0.337098	282.253	0.437452
							272.014	0.333596	282.423	0.436261
							272.184	0.329738	282.594	0.441187
							272.355	0.324396	282.765	0.449761
							272.526	0.318819	282.935	0.457748
							272.696	0.315917	283.106	0.4624
							272.867	0.316183	283.276	0.46371
							273.038	0.318267	283.447	0.462749
							273.208	0.321052	283.618	0.459619
							273.379	0.323447	283.788	0.453665
							273.549	0.324817	283.959	0.445591
							273.72	0.325242	284.13	0.438593
							273.891	0.324901	284.3	0.436547
							274.061	0.323511	284.471	0.44076
							274.232	0.320974	284.642	0.448785
							274.403	0.318419	284.812	0.45656
							274.573	0.317151	284.983	0.461432
							274.744	0.317394	285.154	0.463117
							274.915	0.31892	285.324	0.462341
							275.085	0.321803	285.495	0.459275
							275.256	0.325854	285.666	0.453599
							275.427	0.329855	285.836	0.446078
							275.597	0.331988	286.007	0.439591
							275.768	0.331164	286.177	0.43771
							275.939	0.327521	286.348	0.441757
							276.109	0.322185	286.519	0.449531
							276.28	0.317078	286.689	0.457072
							276.451	0.313912	286.86	0.461492
							276.621	0.313714	287.031	0.462237
							276.792	0.316602	287.201	0.460233
							276.962	0.321276	287.372	0.456468
							277.133	0.326107	287.543	0.451433
							277.304	0.329431	287.713	0.445769
							277.474	0.329553	287.884	0.441278
							277.645	0.326698	288.055	0.440553
							277.816	0.323463	288.225	0.444798
							277.986	0.322197	288.396	0.45213
							278.157	0.323648	288.567	0.458641
							278.328	0.327085	288.737	0.461322
							278.498	0.330767	288.908	0.459854
							278.669	0.332475	289.078	0.455959
							278.84	0.330849	289.249	0.451699
							279.01	0.327275	289.42	0.448218
							279.181	0.324878	289.59	0.445652
							279.352	0.325201	289.761	0.444287
							279.522	0.328094	289.932	0.445387
							279.693	0.333584	290.102	0.449822
							279.863	0.341043	290.273	0.455929
							280.034	0.347314	290.444	0.460052
							280.205	0.348959	290.614	0.459675
							280.375	0.345362	290.785	0.455401
							280.546	0.338469	290.956	0.449998
							280.717	0.331335	291.126	0.446246
							280.887	0.327212	291.297	0.445327
							281.058	0.327236	291.468	0.446547
							281.229	0.330172	291.638	0.448743
							281.399	0.334514	291.809	0.451828
							281.57	0.339322	291.98	0.456012
							281.741	0.343852	292.15	0.45972
							281.911	0.346871	292.321	0.460084
							282.082	0.346952	292.491	0.45595
							282.253	0.343676	292.662	0.449287
							282.423	0.337979	292.833	0.443615
							282.594	0.331556	293.003	0.441637
							282.765	0.325863	293.174	0.44387
							282.935	0.321816	293.345	0.448759
							283.106	0.32034	293.515	0.454168
							283.276	0.322531	293.686	0.458844
							283.447	0.3286	293.857	0.462026
							283.618	0.337201	294.027	0.462235
							283.788	0.345007	294.198	0.458112
							283.959	0.347732	294.369	0.450543
							284.13	0.343627	294.539	0.44278
							284.3	0.335143	294.71	0.438349
							284.471	0.326354	294.881	0.439031
							284.642	0.31983	295.051	0.444275
							284.812	0.316555	295.222	0.451959
							284.983	0.316735	295.392	0.459597
							285.154	0.320625	295.563	0.465035
							285.324	0.328647	295.734	0.466456
							285.495	0.339014	295.904	0.462703
							285.666	0.346464	296.075	0.454458
							285.836	0.346785	296.246	0.444745
							286.007	0.340898	296.416	0.43749
							286.177	0.332369	296.587	0.435385
							286.348	0.324295	296.758	0.438786
							286.519	0.319442	296.928	0.44617
							286.689	0.319356	297.099	0.455321
							286.86	0.323461	297.27	0.463878
							287.031	0.330656	297.44	0.469087
							287.201	0.339622	297.611	0.46837
							287.372	0.346717	297.782	0.461214
							287.543	0.347766	297.952	0.450319
							287.713	0.342436	298.123	0.440228
							287.884	0.334459	298.294	0.434701
							288.055	0.32731	298.464	0.435079
							288.225	0.322622	298.635	0.44038
							288.396	0.32205	298.805	0.448596
							288.567	0.326286	298.976	0.457837
							288.737	0.332764	299.147	0.466052
							288.908	0.337375	299.317	0.470246
							289.078	0.337024	299.488	0.467689
							289.249	0.331608	299.659	0.458703
							289.42	0.324908	299.829	0.447273
							289.59	0.321545	300	0.438347
							289.761	0.322761	300.171	0.43485
							289.932	0.326614	300.341	0.436864
							290.102	0.330383	300.512	0.442683
							290.273	0.33178	300.683	0.450425
							290.444	0.329116	300.853	0.458692
							290.614	0.322239	301.024	0.465702
							290.785	0.313422	301.195	0.468622
							290.956	0.306048	301.365	0.465238
							291.126	0.302904	301.536	0.456538
							291.297	0.306211	301.706	0.446587
							291.468	0.316395	301.877	0.439571
							291.638	0.329221	302.048	0.437387
							291.809	0.337711	302.218	0.439533
							291.98	0.33829	302.389	0.444448
							292.15	0.332194	302.56	0.450804
							292.321	0.322302	302.73	0.457578
							292.491	0.311597	302.901	0.46314
							292.662	0.303546	303.072	0.46519
							292.833	0.301115	303.242	0.462394
							293.003	0.305282	303.413	0.455898
							293.174	0.315177	303.584	0.448636
							293.345	0.327538	303.754	0.443288
							293.515	0.336925	303.925	0.441044
							293.686	0.339806	304.096	0.441773
							293.857	0.337401	304.266	0.444808
							294.027	0.332236	304.437	0.449469
							294.198	0.325122	304.608	0.454833
							294.369	0.316585	304.778	0.459355
							294.539	0.308404	304.949	0.461429
							294.71	0.303618	305.119	0.46049
							294.881	0.305331	305.29	0.457209
							295.051	0.314392	305.461	0.452714
							295.222	0.328171	305.631	0.448078
							295.392	0.341825	305.802	0.444392
							295.563	0.350818	305.973	0.442698
							295.734	0.352377	306.143	0.443581
							295.904	0.346051	306.314	0.446829
							296.075	0.332909	306.485	0.451366
							296.246	0.315797	306.655	0.455694
							296.416	0.301007	306.826	0.458746
							296.587	0.296248	306.997	0.460223
							296.758	0.305111	307.167	0.459931
							296.928	0.324415	307.338	0.457306
							297.099	0.346242	307.509	0.452295
							297.27	0.362094	307.679	0.446416
							297.44	0.366036	307.85	0.442171
							297.611	0.356931	308.02	0.441307
							297.782	0.339032	308.191	0.443817
							297.952	0.318983	308.362	0.448357
							298.123	0.302568	308.532	0.453377
							298.294	0.295301	308.703	0.457895
							298.464	0.301312	308.874	0.461347
							298.635	0.319237	309.044	0.462778
							298.805	0.341323	309.215	0.460718
							298.976	0.357622	309.386	0.45472
							299.147	0.362155	309.556	0.446866
							299.317	0.355586	309.727	0.440789
							299.488	0.342665	309.898	0.439006
							299.659	0.328875	310.068	0.44156
							299.829	0.318168	310.239	0.446842
							300	0.312277	310.41	0.453013
							300.171	0.312335	310.58	0.458675
							300.341	0.318981	310.751	0.462815
							300.512	0.329823	310.922	0.4643
							300.683	0.339528	311.092	0.461776
							300.853	0.343768	311.263	0.454983
							301.024	0.342181	311.433	0.446255
							301.195	0.337739	311.604	0.439581
							301.365	0.333427	311.775	0.43779
							301.536	0.330182	311.945	0.440984
							301.706	0.328148	312.116	0.447308
							301.877	0.328378	312.287	0.454342
							302.048	0.332091	312.457	0.46005
							302.218	0.33864	312.628	0.463289
							302.389	0.344837	312.799	0.463529
							302.56	0.347039	312.969	0.46027
							302.73	0.343955	313.14	0.45361
							302.901	0.337159	313.311	0.445532
							303.072	0.329839	313.481	0.439554
							303.242	0.325154	313.652	0.438453
							303.413	0.324313	313.823	0.442471
							303.584	0.327144	313.993	0.449477
							303.754	0.333143	314.164	0.456339
							303.925	0.340667	314.334	0.460649
							304.096	0.346428	314.505	0.461805
							304.266	0.346969	314.676	0.460424
							304.437	0.340973	314.846	0.456985
							304.608	0.33082	315.017	0.451687
							304.778	0.320895	315.188	0.445616
							304.949	0.315171	315.358	0.441277
							305.119	0.315898	315.529	0.441183
							305.29	0.322632	315.7	0.4457
							305.461	0.332861	315.87	0.452392
							305.631	0.343171	316.041	0.457664
							305.802	0.349483	316.212	0.459435
							305.973	0.348888	316.382	0.458262
							306.143	0.340882	316.553	0.455893
							306.314	0.327752	316.724	0.453301
							306.485	0.314651	316.894	0.450329
							306.655	0.306851	317.065	0.446971
							306.826	0.306626	317.235	0.444649
							306.997	0.313685	317.406	0.445472
							307.167	0.326126	317.577	0.449739
							307.338	0.34045	317.747	0.454809
							307.509	0.352046	317.918	0.457288
							307.679	0.356795	318.089	0.456228
							307.85	0.352817	318.259	0.453506
							308.02	0.341026	318.43	0.451398
							308.191	0.324741	318.601	0.450573
							308.362	0.309468	318.771	0.450187
							308.532	0.301099	318.942	0.449417
							308.703	0.303026	319.113	0.448926
							308.874	0.314852	319.283	0.45027
							309.044	0.332479	319.454	0.453391
							309.215	0.349383	319.625	0.455746
							309.386	0.359309	319.795	0.455004
							309.556	0.359118	319.966	0.451831
							309.727	0.350153	320.137	0.448976
							309.898	0.337174	320.307	0.448318
							310.068	0.325454	320.478	0.449563
							310.239	0.318277	320.648	0.451201
							310.41	0.316639	320.819	0.452209
							310.58	0.320632	320.99	0.45297
							310.751	0.329753	321.16	0.454339
							310.922	0.341684	321.331	0.455673
							311.092	0.352024	321.502	0.454961
							311.263	0.356255	321.672	0.45158
							311.433	0.352752	321.843	0.447699
							311.604	0.344052	322.014	0.446073
							311.775	0.334401	322.184	0.44738
							311.945	0.326725	322.355	0.450161
							312.116	0.322114	322.526	0.452665
							312.287	0.321625	322.696	0.454332
							312.457	0.326009	322.867	0.455651
							312.628	0.333759	323.038	0.456699
							312.799	0.34157	323.208	0.456236
							312.969	0.346019	323.379	0.453108
							313.14	0.344808	323.549	0.448463
							313.311	0.338084	323.72	0.445304
							313.481	0.328265	323.891	0.445549
							313.652	0.318837	324.061	0.448371
							313.823	0.3128	324.232	0.451503
							313.993	0.311375	324.403	0.453564
							314.164	0.314982	324.573	0.454895
							314.334	0.323592	324.744	0.456246
							314.505	0.334289	324.915	0.457013
							314.676	0.341961	325.085	0.455538
							314.846	0.343172	325.256	0.451484
							315.017	0.338092	325.427	0.447144
							315.188	0.329371	325.597	0.445484
							315.358	0.320114	325.768	0.447187
							315.529	0.313196	325.939	0.45027
							315.7	0.310963	326.109	0.45238
							315.87	0.314054	326.28	0.453014
							316.041	0.321831	326.451	0.453474
							316.212	0.332586	326.621	0.454728
							316.382	0.342339	326.792	0.45575
							316.553	0.346561	326.962	0.454667
							316.724	0.343627	327.133	0.451448
							316.894	0.335631	327.304	0.448489
							317.065	0.326431	327.474	0.448072
							317.235	0.319231	327.645	0.449914
							317.406	0.315791	327.816	0.451715
							317.577	0.316447	327.986	0.451768
							317.747	0.319932	328.157	0.450633
							317.918	0.32485	328.328	0.450296
							318.089	0.330313	328.498	0.451815
							318.259	0.334757	328.669	0.454021
							318.43	0.336409	328.84	0.454845
							318.601	0.334972	329.01	0.453771
							318.771	0.332053	329.181	0.452324
							318.942	0.330082	329.352	0.451978
							319.113	0.330305	329.522	0.45228
							319.283	0.332387	329.693	0.451578
							319.454	0.334865	329.863	0.449248
							319.625	0.335694	330.034	0.446706
							319.795	0.334126	330.205	0.446204
							319.966	0.331481	330.375	0.448753
							320.137	0.328954	330.546	0.45313
							320.307	0.327408	330.717	0.456846
							320.478	0.328449	330.887	0.45822
							320.648	0.333038	331.058	0.457473
							320.819	0.339619	331.229	0.455657
							320.99	0.344578	331.399	0.453077
							321.16	0.344996	331.57	0.449421
							321.331	0.340555	331.741	0.445157
							321.502	0.332836	331.911	0.442112
							321.672	0.325034	332.082	0.442418
							321.843	0.320767	332.253	0.446877
							322.014	0.321595	332.423	0.454008
							322.184	0.326454	332.594	0.460577
							322.355	0.333411	332.765	0.463592
							322.526	0.340519	332.935	0.462237
							322.696	0.345721	333.106	0.457756
							322.867	0.34699	333.276	0.451823
							323.038	0.343133	333.447	0.445644
							323.208	0.335503	333.618	0.440453
							323.379	0.328001	333.788	0.438033
							323.549	0.324103	333.959	0.440136
							323.72	0.32517	334.13	0.447095
							323.891	0.330443	334.3	0.45677
							324.061	0.337491	334.471	0.465057
							324.232	0.343303	334.642	0.468186
							324.403	0.34625	334.812	0.465083
							324.573	0.346767	334.983	0.457646
							324.744	0.345528	335.154	0.448917
							324.915	0.342373	335.324	0.441297
							325.085	0.337534	335.495	0.436359
							325.256	0.332573	335.666	0.43557
							325.427	0.329922	335.836	0.440115
							325.597	0.331859	336.007	0.44951
							325.768	0.338347	336.177	0.460623
							325.939	0.346322	336.348	0.468802
							326.109	0.352233	336.519	0.470505
							326.28	0.354231	336.689	0.465247
							326.451	0.352336	336.86	0.455607
							326.621	0.347354	337.031	0.445417
							326.792	0.340065	337.201	0.437655
							326.962	0.331847	337.372	0.433944
							327.133	0.324855	337.543	0.435368
							327.304	0.321836	337.713	0.442377
							327.474	0.325223	337.884	0.453346
							327.645	0.334374	338.055	0.464192
							327.816	0.344549	338.225	0.470472
							327.986	0.350478	338.396	0.46988
							328.157	0.349885	338.567	0.462981
							328.328	0.34387	338.737	0.452625
							328.498	0.33522	338.908	0.442564
							328.669	0.326511	339.078	0.435746
							328.84	0.32005	339.249	0.433766
							329.01	0.318463	339.42	0.437392
							329.181	0.323195	339.59	0.446167
							329.352	0.333215	339.761	0.457246
							329.522	0.344419	339.932	0.466128
							329.693	0.350909	340.102	0.46947
							329.863	0.34887	340.273	0.466718
							330.034	0.339333	340.444	0.459364
[truncated: 3,066 more rows]

## Sheet: Figure4
Figure 4
		Panel 4a					Panel 4b				Panel 4c					Inset Panel 4c
			Theoretical data					Theoretical data				System size scaling
		Energy	Dens. States (\epsilon=10)	Dens. States (\epsilon=1)	Dens. States (full Hilbert space)		System size	Connectivity (\epsilon=1)	Connectivity (\epsilon=10)		Tilt	L=11	L=13	L=15		Interaction	L=15
		-14.4394	0	0	0.00025832		7	0.748299	0.510204		1	0.144928	0.0627615	0.0699523		0	0.0206677
		-13.578	0	0	0.00124855		9	0.58179	0.381173		1.4898	0.202899	0.146444	0.09062		0.526316	0.0953895
		-12.7165	0	0	0.00342274		11	0.44573	0.280661		1.97959	0.304348	0.242678	0.152623		1.05263	0.109698
		-11.8551	0	0	0.00917036		13	0.347059	0.20737		2.46939	0.42029	0.280335	0.228935		1.57895	0.103339
		-10.9936	0	0	0.0185775		15	0.267243	0.151462		2.95918	0.463768	0.384937	0.340223		2.10526	0.143084
		-10.1322	0	0	0.037155		17	0.201261	0.107609		3.44898	0.507246	0.426778	0.376789		2.63158	0.171701
		-9.27072	0	0	0.0907564						3.93878	0.521739	0.443515	0.414944		3.15789	0.17806
		-8.40927	0	0	0.121647						4.42857	0.565217	0.506276	0.438792		3.68421	0.209857
		-7.54782	0	0	0.184419						4.91837	0.565217	0.523013	0.470588		4.21053	0.243243
		-6.68637	0	0	0.264843						5.40816	0.623188	0.560669	0.486486		4.73684	0.300477
		-5.82492	0	0.00210961	0.359883						5.89796	0.652174	0.560669	0.491256		5.26316	0.343402
		-4.96347	0	0.00185129	0.469411						6.38776	0.666667	0.569038	0.500795		5.78947	0.316375
		-4.10202	0	0	0.58559						6.87755	0.652174	0.577406	0.516693		6.31579	0.190779
		-3.24057	0	0.00247557	0.701447						7.36735	0.666667	0.60251	0.532591		6.84211	0.125596
		-2.37912	0.0209455	0.176131	0.808843						7.85714	0.666667	0.610879	0.537361		7.36842	0.0969793
		-1.51767	0.234253	0.504155	0.900052						8.34694	0.681159	0.610879	0.550079		7.89474	0.166932
		-0.656222	0.481552	0.693546	0.963986						8.83673	0.681159	0.640167	0.583466		8.42105	0.139905
		0.205228	0.550932	0.751195	0.999828						9.32653	0.710145	0.661088	0.604134		8.94737	0.128776
		1.06668	0.496534	0.712318	1						9.81633	0.710145	0.669456	0.613672		9.47368	0.0858506
		1.92813	0.291686	0.563267	0.968765						10.3061	0.710145	0.690377	0.623211		10	0.0922099
		2.78958	0.0492961	0.251582	0.906079						10.7959	0.724638	0.707113	0.643879
		3.65103	2.15267e-05	0.0171783	0.820812						11.2857	0.73913	0.715481	0.648649
		4.51248	0	0	0.718087						11.7755	0.753623	0.732218	0.664547
		5.37393	0	0.00167908	0.607698						12.2653	0.782609	0.76569	0.686804
		6.23538	0	0.00165755	0.496534						12.7551	0.811594	0.774059	0.713831
		7.09683	0	0.00012916	0.391807						13.2449	0.811594	0.807531	0.72496
		7.95828	0	0	0.297994						13.7347	0.797101	0.820084	0.742448
		8.81973	0	0	0.218926						14.2245	0.811594	0.841004	0.745628
		9.68118	0	0	0.153894						14.7143	0.869565	0.861925	0.779014
		10.5426	0	0	0.104813						15.2041	0.826087	0.853556	0.759936
		11.4041	0	0	0.0680458						15.6939	0.84058	0.853556	0.769475
		12.2655	0	0	0.0424721						16.1837	0.869565	0.857741	0.775835
		13.127	0	0	0.0246911						16.6735	0.942029	0.866109	0.798092
		13.9884	0	0	0.0144444						17.1633	0.855072	0.857741	0.801272
		14.8499	0	0	0.00744823						17.6531	0.855072	0.870293	0.82035
		15.7113	0	0	0.00374564						18.1429	0.913043	0.878661	0.833068
		16.5728	0	0	0.00180824						18.6327	0.898551	0.878661	0.836248
		17.4342	0	0	0.000731907						19.1224	0.855072	0.882845	0.837838
		18.2957	0	0	0.000236793						19.6122	0.855072	0.887029	0.837838
		19.1571	0	0	0.000107633						20.102	0.971014	0.891213	0.837838
											20.5918	0.913043	0.891213	0.834658
											21.0816	0.855072	0.891213	0.834658
											21.5714	0.884058	0.891213	0.844197
											22.0612	0.971014	0.90795	0.847377
											22.551	0.927536	0.891213	0.844197
											23.0408	0.855072	0.899582	0.837838
											23.5306	0.942029	0.90795	0.837838
											24.0204	0.971014	0.920502	0.839428
											24.5102	0.942029	0.916318	0.839428
											25	0.869565	0.916318	0.839428
